# Supplementary material for: The Trend of Tuberculosis Case Notification Rates from 1995 to 2022 by Country Income and World Health Organization Region
Source: Trop Med Infect Dis. 2024 Dec 2;9(12):294. doi: 10.3390/tropicalmed9120294 (PMC11679434; doi:10.3390/tropicalmed9120294)
Supplement: Supplementary file 1 [file tropicalmed-09-00294-s001.zip]

Archive with 1 entries (1 files):
- tropicalmed-3335728-supplementary.xlsx
