# Supplementary material for: The Trend of Tuberculosis Case Notification Rates from 1995 to 2022 by Country Income and World Health Organization Region
Source: Trop Med Infect Dis. 2024 Dec 2;9(12):294. doi: 10.3390/tropicalmed9120294 (PMC11679434; doi:10.3390/tropicalmed9120294)
Supplement: Supplementary file 1 [file tropicalmed-09-00294-s001.zip › tropicalmed-3335728-supplementary.xlsx]

## Sheet: Sheet1
pid	country	year	NotifRate	revenus	whoregion
1	Aruba	1995		High income	AMR
1	Aruba	1996		High income	AMR
1	Aruba	1997		High income	AMR
1	Aruba	1998		High income	AMR
1	Aruba	1999		High income	AMR
1	Aruba	2000		High income	AMR
1	Aruba	2001		High income	AMR
1	Aruba	2002		High income	AMR
1	Aruba	2003		High income	AMR
1	Aruba	2004		High income	AMR
1	Aruba	2005		High income	AMR
1	Aruba	2006		High income	AMR
1	Aruba	2007		High income	AMR
1	Aruba	2008		High income	AMR
1	Aruba	2009		High income	AMR
1	Aruba	2010	5.97961	High income	AMR
1	Aruba	2011	7.89827	High income	AMR
1	Aruba	2012	27.4209	High income	AMR
1	Aruba	2013	10.6921	High income	AMR
1	Aruba	2014	1.93061	High income	AMR
1	Aruba	2015		High income	AMR
1	Aruba	2016	13.3493	High income	AMR
1	Aruba	2017	7.58733	High income	AMR
1	Aruba	2018	4.71867	High income	AMR
1	Aruba	2019	1.87896	High income	AMR
1	Aruba	2020	0.938218	High income	AMR
1	Aruba	2021	5.63185	High income	AMR
1	Aruba	2022	4.69726	High income	AMR
2	Afghanistan	1995		Low income	EMR
2	Afghanistan	1996		Low income	EMR
2	Afghanistan	1997	7.25175	Low income	EMR
2	Afghanistan	1998	16.6765	Low income	EMR
2	Afghanistan	1999	17.2041	Low income	EMR
2	Afghanistan	2000	36.366	Low income	EMR
2	Afghanistan	2001	51.4967	Low income	EMR
2	Afghanistan	2002	65.6849	Low income	EMR
2	Afghanistan	2003	60.9756	Low income	EMR
2	Afghanistan	2004	78.1368	Low income	EMR
2	Afghanistan	2005	89.4835	Low income	EMR
2	Afghanistan	2006	100.126	Low income	EMR
2	Afghanistan	2007	111.063	Low income	EMR
2	Afghanistan	2008	107.09	Low income	EMR
2	Afghanistan	2009	95.4892	Low income	EMR
2	Afghanistan	2010	99.43	Low income	EMR
2	Afghanistan	2011	95.6711	Low income	EMR
2	Afghanistan	2012	94.133	Low income	EMR
2	Afghanistan	2013	96.7211	Low income	EMR
2	Afghanistan	2014	97.0345	Low income	EMR
2	Afghanistan	2015	106.294	Low income	EMR
2	Afghanistan	2016	121.128	Low income	EMR
2	Afghanistan	2017	130.852	Low income	EMR
2	Afghanistan	2018	131.982	Low income	EMR
2	Afghanistan	2019	138.837	Low income	EMR
2	Afghanistan	2020	117.566	Low income	EMR
2	Afghanistan	2021	125.498	Low income	EMR
2	Afghanistan	2022	125.822	Low income	EMR
3	Angola	1995	36.9674	Lower middle income	AFR
3	Angola	1996	107.235	Lower middle income	AFR
3	Angola	1997	101.31	Lower middle income	AFR
3	Angola	1998	93.0313	Lower middle income	AFR
3	Angola	1999	89.6933	Lower middle income	AFR
3	Angola	2000	97.9745	Lower middle income	AFR
3	Angola	2001	128.164	Lower middle income	AFR
3	Angola	2002	171.248	Lower middle income	AFR
3	Angola	2003	199.064	Lower middle income	AFR
3	Angola	2004	188.785	Lower middle income	AFR
3	Angola	2005	191.122	Lower middle income	AFR
3	Angola	2006	250.065	Lower middle income	AFR
3	Angola	2007	197.478	Lower middle income	AFR
3	Angola	2008	205.5	Lower middle income	AFR
3	Angola	2009	183.142	Lower middle income	AFR
3	Angola	2010	191.126	Lower middle income	AFR
3	Angola	2011	194.731	Lower middle income	AFR
3	Angola	2012	205.726	Lower middle income	AFR
3	Angola	2013	224.144	Lower middle income	AFR
3	Angola	2014	197.403	Lower middle income	AFR
3	Angola	2015	212.264	Lower middle income	AFR
3	Angola	2016	204.128	Lower middle income	AFR
3	Angola	2017	180.084	Lower middle income	AFR
3	Angola	2018	211.645	Lower middle income	AFR
3	Angola	2019	229.047	Lower middle income	AFR
3	Angola	2020	188.902	Lower middle income	AFR
3	Angola	2021	178.795	Lower middle income	AFR
3	Angola	2022	186.451	Lower middle income	AFR
5	Albania	1995	20.108	Upper middle income	EUR
5	Albania	1996	23.2952	Upper middle income	EUR
5	Albania	1997	20.805	Upper middle income	EUR
5	Albania	1998	22.1829	Upper middle income	EUR
5	Albania	1999	23.5784	Upper middle income	EUR
5	Albania	2000	19.5531	Upper middle income	EUR
5	Albania	2001	18.1362	Upper middle income	EUR
5	Albania	2002	19.469	Upper middle income	EUR
5	Albania	2003	18.2589	Upper middle income	EUR
5	Albania	2004	18.0711	Upper middle income	EUR
5	Albania	2005	16.8023	Upper middle income	EUR
5	Albania	2006	15.6723	Upper middle income	EUR
5	Albania	2007	14.7474	Upper middle income	EUR
5	Albania	2008	14.4878	Upper middle income	EUR
5	Albania	2009	15.2006	Upper middle income	EUR
5	Albania	2010	14.7956	Upper middle income	EUR
5	Albania	2011	14.5257	Upper middle income	EUR
5	Albania	2012	14.067	Upper middle income	EUR
5	Albania	2013	16.3725	Upper middle income	EUR
5	Albania	2014	14.122	Upper middle income	EUR
5	Albania	2015	14.4062	Upper middle income	EUR
5	Albania	2016	14.4293	Upper middle income	EUR
5	Albania	2017	17.5051	Upper middle income	EUR
5	Albania	2018	15.3504	Upper middle income	EUR
5	Albania	2019	14.4349	Upper middle income	EUR
5	Albania	2020	8.45711	Upper middle income	EUR
5	Albania	2021	9.56728	Upper middle income	EUR
5	Albania	2022	10.5123	Upper middle income	EUR
6	Andorra	1995		High income	EUR
6	Andorra	1996	26.5016	High income	EUR
6	Andorra	1997	29.3745	High income	EUR
6	Andorra	1998	12.2726	High income	EUR
6	Andorra	1999	15.2311	High income	EUR
6	Andorra	2000	18.1551	High income	EUR
6	Andorra	2001	14.7449	High income	EUR
6	Andorra	2002	7.05726	High income	EUR
6	Andorra	2003	14.8836	High income	EUR
6	Andorra	2004	9.09883	High income	EUR
6	Andorra	2005	12.5273	High income	EUR
6	Andorra	2006	14.9587	High income	EUR
6	Andorra	2007	6.39648	High income	EUR
6	Andorra	2008	5.25935	High income	EUR
6	Andorra	2009	10.8325	High income	EUR
6	Andorra	2010	9.78761	High income	EUR
6	Andorra	2011	4.25128	High income	EUR
6	Andorra	2012	12.6737	High income	EUR
6	Andorra	2013	7.00604	High income	EUR
6	Andorra	2014	8.37743	High income	EUR
6	Andorra	2015	5.57522	High income	EUR
6	Andorra	2016	5.5142	High income	EUR
6	Andorra	2017	1.35434	High income	EUR
6	Andorra	2018	2.6662	High income	EUR
6	Andorra	2019	6.54939	High income	EUR
6	Andorra	2020	2.574	High income	EUR
6	Andorra	2021	2.53056	High income	EUR
6	Andorra	2022	5.01102	High income	EUR
8	United Arab Emirates	1995		High income	EMR
8	United Arab Emirates	1996	19.7067	High income	EMR
8	United Arab Emirates	1997		High income	EMR
8	United Arab Emirates	1998	26.4624	High income	EMR
8	United Arab Emirates	1999	2.13071	High income	EMR
8	United Arab Emirates	2000	3.51109	High income	EMR
8	United Arab Emirates	2001	2.14232	High income	EMR
8	United Arab Emirates	2002	2.47684	High income	EMR
8	United Arab Emirates	2003	3.06809	High income	EMR
8	United Arab Emirates	2004	2.30384	High income	EMR
8	United Arab Emirates	2005	2.40598	High income	EMR
8	United Arab Emirates	2006	1.83713	High income	EMR
8	United Arab Emirates	2007	1.65173	High income	EMR
8	United Arab Emirates	2008	1.33072	High income	EMR
8	United Arab Emirates	2009	1.45133	High income	EMR
8	United Arab Emirates	2010	1.54449	High income	EMR
8	United Arab Emirates	2011	1.20114	High income	EMR
8	United Arab Emirates	2012	0.911717	High income	EMR
8	United Arab Emirates	2013	0.925519	High income	EMR
8	United Arab Emirates	2014	0.679044	High income	EMR
8	United Arab Emirates	2015	0.684094	High income	EMR
8	United Arab Emirates	2016	0.711565	High income	EMR
8	United Arab Emirates	2017	0.72781	High income	EMR
8	United Arab Emirates	2018	0.897139	High income	EMR
8	United Arab Emirates	2019	0.868465	High income	EMR
8	United Arab Emirates	2020	0.667579	High income	EMR
8	United Arab Emirates	2021	0.704741	High income	EMR
8	United Arab Emirates	2022	0.656701	High income	EMR
9	Argentina	1995	38.4878	Upper middle income	AMR
9	Argentina	1996	37.856	Upper middle income	AMR
9	Argentina	1997	35.2385	Upper middle income	AMR
9	Argentina	1998	33.8805	Upper middle income	AMR
9	Argentina	1999	32.3875	Upper middle income	AMR
9	Argentina	2000	31.742	Upper middle income	AMR
9	Argentina	2001	30.5652	Upper middle income	AMR
9	Argentina	2002	30.4817	Upper middle income	AMR
9	Argentina	2003	28.3295	Upper middle income	AMR
9	Argentina	2004	29.5147	Upper middle income	AMR
9	Argentina	2005	27.069	Upper middle income	AMR
9	Argentina	2006	24.508	Upper middle income	AMR
9	Argentina	2007	25.6469	Upper middle income	AMR
9	Argentina	2008	22.8337	Upper middle income	AMR
9	Argentina	2009	18.9287	Upper middle income	AMR
9	Argentina	2010	17.9855	Upper middle income	AMR
9	Argentina	2011	23.5886	Upper middle income	AMR
9	Argentina	2012	20.9856	Upper middle income	AMR
9	Argentina	2013	21.1668	Upper middle income	AMR
9	Argentina	2014	21.5494	Upper middle income	AMR
9	Argentina	2015	22.2596	Upper middle income	AMR
9	Argentina	2016	23.7369	Upper middle income	AMR
9	Argentina	2017	23.0901	Upper middle income	AMR
9	Argentina	2018	23.1939	Upper middle income	AMR
9	Argentina	2019	25.4703	Upper middle income	AMR
9	Argentina	2020	20.5435	Upper middle income	AMR
9	Argentina	2021	26.0365	Upper middle income	AMR
9	Argentina	2022	26.6963	Upper middle income	AMR
10	Armenia	1995	30.0953	Upper middle income	EUR
10	Armenia	1996	28.1306	Upper middle income	EUR
10	Armenia	1997	32.1267	Upper middle income	EUR
10	Armenia	1998	42.6162	Upper middle income	EUR
10	Armenia	1999	46.4125	Upper middle income	EUR
10	Armenia	2000	42.0701	Upper middle income	EUR
10	Armenia	2001	44.3326	Upper middle income	EUR
10	Armenia	2002	46.1508	Upper middle income	EUR
10	Armenia	2003	49.8687	Upper middle income	EUR
10	Armenia	2004	54.1467	Upper middle income	EUR
10	Armenia	2005	72.3932	Upper middle income	EUR
10	Armenia	2006	58.3845	Upper middle income	EUR
10	Armenia	2007	55.9847	Upper middle income	EUR
10	Armenia	2008	55.4732	Upper middle income	EUR
10	Armenia	2009	52.6263	Upper middle income	EUR
10	Armenia	2010	47.8567	Upper middle income	EUR
10	Armenia	2011	43.0526	Upper middle income	EUR
10	Armenia	2012	41.6206	Upper middle income	EUR
10	Armenia	2013	48.1494	Upper middle income	EUR
10	Armenia	2014	45.9873	Upper middle income	EUR
10	Armenia	2015	40.6796	Upper middle income	EUR
10	Armenia	2016	35.836	Upper middle income	EUR
10	Armenia	2017	29.4889	Upper middle income	EUR
10	Armenia	2018	25.8764	Upper middle income	EUR
10	Armenia	2019	22.0166	Upper middle income	EUR
10	Armenia	2020	14.0433	Upper middle income	EUR
10	Armenia	2021	14.2602	Upper middle income	EUR
10	Armenia	2022	15.8247	Upper middle income	EUR
11	American Samoa	1995		High income	WPR
11	American Samoa	1996	0	High income	WPR
11	American Samoa	1997	10.7956	High income	WPR
11	American Samoa	1998	5.30007	High income	WPR
11	American Samoa	1999	6.94517	High income	WPR
11	American Samoa	2000	5.15198	High income	WPR
11	American Samoa	2001	5.14368	High income	WPR
11	American Samoa	2002	3.43778	High income	WPR
11	American Samoa	2003	5.17768	High income	WPR
11	American Samoa	2004	8.67664	High income	WPR
11	American Samoa	2005	10.4796	High income	WPR
11	American Samoa	2006	7.03767	High income	WPR
11	American Samoa	2007	5.32075	High income	WPR
11	American Samoa	2008	5.36759	High income	WPR
11	American Samoa	2009	7.22465	High income	WPR
11	American Samoa	2010	7.29275	High income	WPR
11	American Samoa	2011	5.52384	High income	WPR
11	American Samoa	2012		High income	WPR
11	American Samoa	2013		High income	WPR
11	American Samoa	2014		High income	WPR
11	American Samoa	2015	7.78695	High income	WPR
11	American Samoa	2016		High income	WPR
11	American Samoa	2017	10.1086	High income	WPR
11	American Samoa	2018	0	High income	WPR
11	American Samoa	2019	2.11323	High income	WPR
11	American Samoa	2020	6.49505	High income	WPR
11	American Samoa	2021		High income	WPR
11	American Samoa	2022		High income	WPR
12	Antigua and Barbuda	1995	0	High income	AMR
12	Antigua and Barbuda	1996	4.29812	High income	AMR
12	Antigua and Barbuda	1997	5.61656	High income	AMR
12	Antigua and Barbuda	1998	5.51177	High income	AMR
12	Antigua and Barbuda	1999	4.06388	High income	AMR
12	Antigua and Barbuda	2000	5.32942	High income	AMR
12	Antigua and Barbuda	2001	1.31208	High income	AMR
12	Antigua and Barbuda	2002	5.18168	High income	AMR
12	Antigua and Barbuda	2003	1.28082	High income	AMR
12	Antigua and Barbuda	2004		High income	AMR
12	Antigua and Barbuda	2005	7.5123	High income	AMR
12	Antigua and Barbuda	2006	4.94468	High income	AMR
12	Antigua and Barbuda	2007	2.43855	High income	AMR
12	Antigua and Barbuda	2008	1.20119	High income	AMR
12	Antigua and Barbuda	2009	3.54887	High income	AMR
12	Antigua and Barbuda	2010	8.1685	High income	AMR
12	Antigua and Barbuda	2011	6.9181	High income	AMR
12	Antigua and Barbuda	2012	3.42177	High income	AMR
12	Antigua and Barbuda	2013	11.2998	High income	AMR
12	Antigua and Barbuda	2014	3.36187	High income	AMR
12	Antigua and Barbuda	2015		High income	AMR
12	Antigua and Barbuda	2016	3.31257	High income	AMR
12	Antigua and Barbuda	2017	1.09747	High income	AMR
12	Antigua and Barbuda	2018	5.45697	High income	AMR
12	Antigua and Barbuda	2019	0	High income	AMR
12	Antigua and Barbuda	2020	2.15834	High income	AMR
12	Antigua and Barbuda	2021	4.29097	High income	AMR
12	Antigua and Barbuda	2022	1.06652	High income	AMR
13	Australia	1995	5.9595	High income	WPR
13	Australia	1996		High income	WPR
13	Australia	1997	6.21504	High income	WPR
13	Australia	1998	4.83136	High income	WPR
13	Australia	1999	5.70373	High income	WPR
13	Australia	2000	5.48116	High income	WPR
13	Australia	2001	5.08439	High income	WPR
13	Australia	2002	5.19615	High income	WPR
13	Australia	2003	4.81219	High income	WPR
13	Australia	2004	5.37308	High income	WPR
13	Australia	2005	5.18416	High income	WPR
13	Australia	2006	5.68677	High income	WPR
13	Australia	2007	5.37747	High income	WPR
13	Australia	2008	5.71786	High income	WPR
13	Australia	2009	5.96543	High income	WPR
13	Australia	2010	5.7054	High income	WPR
13	Australia	2011	5.5461	High income	WPR
13	Australia	2012	5.74044	High income	WPR
13	Australia	2013	5.40468	High income	WPR
13	Australia	2014	5.66544	High income	WPR
13	Australia	2015	5.26537	High income	WPR
13	Australia	2016	5.68809	High income	WPR
13	Australia	2017	5.83103	High income	WPR
13	Australia	2018	5.76047	High income	WPR
13	Australia	2019	5.9286	High income	WPR
13	Australia	2020	6.28089	High income	WPR
13	Australia	2021	5.71531	High income	WPR
13	Australia	2022	4.89126	High income	WPR
14	Austria	1995	18.633	High income	EUR
14	Austria	1996	16.208	High income	EUR
14	Austria	1997	17.4949	High income	EUR
14	Austria	1998	16.3224	High income	EUR
14	Austria	1999	13.5755	High income	EUR
14	Austria	2000	14.7911	High income	EUR
14	Austria	2001	12.5959	High income	EUR
14	Austria	2002	12.9177	High income	EUR
14	Austria	2003	11.6482	High income	EUR
14	Austria	2004	10.9521	High income	EUR
14	Austria	2005	11.2788	High income	EUR
14	Austria	2006	10.3403	High income	EUR
14	Austria	2007	9.7764	High income	EUR
14	Austria	2008		High income	EUR
14	Austria	2009	7.94647	High income	EUR
14	Austria	2010	7.91544	High income	EUR
14	Austria	2011	8.01988	High income	EUR
14	Austria	2012	7.35469	High income	EUR
14	Austria	2013	7.35864	High income	EUR
14	Austria	2014	6.5993	High income	EUR
14	Austria	2015	6.52574	High income	EUR
14	Austria	2016	7.08508	High income	EUR
14	Austria	2017	6.38813	High income	EUR
14	Austria	2018	5.31643	High income	EUR
14	Austria	2019	5.22527	High income	EUR
14	Austria	2020	4.28402	High income	EUR
14	Austria	2021	4.32122	High income	EUR
14	Austria	2022	4.04784	High income	EUR
15	Azerbaijan	1995	21.2106	Upper middle income	EUR
15	Azerbaijan	1996	31.9464	Upper middle income	EUR
15	Azerbaijan	1997	59.1331	Upper middle income	EUR
15	Azerbaijan	1998	59.0421	Upper middle income	EUR
15	Azerbaijan	1999	58.3007	Upper middle income	EUR
15	Azerbaijan	2000	64.446	Upper middle income	EUR
15	Azerbaijan	2001	60.3856	Upper middle income	EUR
15	Azerbaijan	2002	62.9226	Upper middle income	EUR
15	Azerbaijan	2003	46.6961	Upper middle income	EUR
15	Azerbaijan	2004	65.0575	Upper middle income	EUR
15	Azerbaijan	2005	71.9031	Upper middle income	EUR
15	Azerbaijan	2006	67.2399	Upper middle income	EUR
15	Azerbaijan	2007	64.3376	Upper middle income	EUR
15	Azerbaijan	2008	87.0895	Upper middle income	EUR
15	Azerbaijan	2009	105.753	Upper middle income	EUR
15	Azerbaijan	2010	83.3855	Upper middle income	EUR
15	Azerbaijan	2011	99.7048	Upper middle income	EUR
15	Azerbaijan	2012	68.4504	Upper middle income	EUR
15	Azerbaijan	2013	62.2292	Upper middle income	EUR
15	Azerbaijan	2014	60.7022	Upper middle income	EUR
15	Azerbaijan	2015	56.5427	Upper middle income	EUR
15	Azerbaijan	2016	52.8705	Upper middle income	EUR
15	Azerbaijan	2017	53.0849	Upper middle income	EUR
15	Azerbaijan	2018	50.6853	Upper middle income	EUR
15	Azerbaijan	2019	48.1132	Upper middle income	EUR
15	Azerbaijan	2020	36.4902	Upper middle income	EUR
15	Azerbaijan	2021	36.1323	Upper middle income	EUR
15	Azerbaijan	2022	39.3324	Upper middle income	EUR
16	Burundi	1995	56.0614	Low income	AFR
16	Burundi	1996	64.008	Low income	AFR
16	Burundi	1997	90.0595	Low income	AFR
16	Burundi	1998	107.368	Low income	AFR
16	Burundi	1999	102.99	Low income	AFR
16	Burundi	2000	101.797	Low income	AFR
16	Burundi	2001	100.19	Low income	AFR
16	Burundi	2002	95.8198	Low income	AFR
16	Burundi	2003	99.4338	Low income	AFR
16	Burundi	2004	96.4961	Low income	AFR
16	Burundi	2005	89.1205	Low income	AFR
16	Burundi	2006	79.8361	Low income	AFR
16	Burundi	2007	79.0977	Low income	AFR
16	Burundi	2008	82.241	Low income	AFR
16	Burundi	2009	83.5537	Low income	AFR
16	Burundi	2010	83.3936	Low income	AFR
16	Burundi	2011	71.3007	Low income	AFR
16	Burundi	2012	70.655	Low income	AFR
16	Burundi	2013	73.5696	Low income	AFR
16	Burundi	2014	68.8524	Low income	AFR
16	Burundi	2015	64.2482	Low income	AFR
16	Burundi	2016	69.4008	Low income	AFR
16	Burundi	2017	69.5615	Low income	AFR
16	Burundi	2018	62.6617	Low income	AFR
16	Burundi	2019	56.8681	Low income	AFR
16	Burundi	2020	58.1413	Low income	AFR
16	Burundi	2021	54.0824	Low income	AFR
16	Burundi	2022	58.8615	Low income	AFR
17	Belgium	1995	13.6137	High income	EUR
17	Belgium	1996	13.2721	High income	EUR
17	Belgium	1997	12.4052	High income	EUR
17	Belgium	1998	11.7906	High income	EUR
17	Belgium	1999	10.9911	High income	EUR
17	Belgium	2000	12.4668	High income	EUR
17	Belgium	2001	12.842	High income	EUR
17	Belgium	2002	11.72	High income	EUR
17	Belgium	2003	10.2543	High income	EUR
17	Belgium	2004	10.8241	High income	EUR
17	Belgium	2005	10.2685	High income	EUR
17	Belgium	2006	9.88817	High income	EUR
17	Belgium	2007	8.98764	High income	EUR
17	Belgium	2008	8.76753	High income	EUR
17	Belgium	2009	8.50276	High income	EUR
17	Belgium	2010	9.18721	High income	EUR
17	Belgium	2011	8.7242	High income	EUR
17	Belgium	2012	8.18408	High income	EUR
17	Belgium	2013	8.11871	High income	EUR
17	Belgium	2014	7.90432	High income	EUR
17	Belgium	2015	8.23119	High income	EUR
17	Belgium	2016	8.70147	High income	EUR
17	Belgium	2017	8.05264	High income	EUR
17	Belgium	2018	7.98981	High income	EUR
17	Belgium	2019	7.79007	High income	EUR
17	Belgium	2020	6.74258	High income	EUR
17	Belgium	2021	7.0515	High income	EUR
17	Belgium	2022	6.7261	High income	EUR
18	Benin	1995	39.6923	Lower middle income	AFR
18	Benin	1996	38.2343	Lower middle income	AFR
18	Benin	1997	36.1358	Lower middle income	AFR
18	Benin	1998	36.208	Lower middle income	AFR
18	Benin	1999	38.8299	Lower middle income	AFR
18	Benin	2000	38.5395	Lower middle income	AFR
18	Benin	2001	36.8689	Lower middle income	AFR
18	Benin	2002	38.2277	Lower middle income	AFR
18	Benin	2003	38.3852	Lower middle income	AFR
18	Benin	2004	39.4703	Lower middle income	AFR
18	Benin	2005	40.1256	Lower middle income	AFR
18	Benin	2006	42.9389	Lower middle income	AFR
18	Benin	2007	41.2245	Lower middle income	AFR
18	Benin	2008	43.474	Lower middle income	AFR
18	Benin	2009	42.2785	Lower middle income	AFR
18	Benin	2010	39.7641	Lower middle income	AFR
18	Benin	2011	43.3049	Lower middle income	AFR
18	Benin	2012	39.6042	Lower middle income	AFR
18	Benin	2013	37.5022	Lower middle income	AFR
18	Benin	2014	36.6091	Lower middle income	AFR
18	Benin	2015	36.45	Lower middle income	AFR
18	Benin	2016	34.5557	Lower middle income	AFR
18	Benin	2017	30.724	Lower middle income	AFR
18	Benin	2018	33.524	Lower middle income	AFR
18	Benin	2019	34.7099	Lower middle income	AFR
18	Benin	2020	30.9101	Lower middle income	AFR
18	Benin	2021	28.553	Lower middle income	AFR
18	Benin	2022	31.0495	Lower middle income	AFR
19	Burkina Faso	1995	24.8424	Low income	AFR
19	Burkina Faso	1996	19.5646	Low income	AFR
19	Burkina Faso	1997	17.2427	Low income	AFR
19	Burkina Faso	1998	18.0965	Low income	AFR
19	Burkina Faso	1999	18.6326	Low income	AFR
19	Burkina Faso	2000	19.6164	Low income	AFR
19	Burkina Faso	2001	19.6412	Low income	AFR
19	Burkina Faso	2002	18.809	Low income	AFR
19	Burkina Faso	2003	20.1065	Low income	AFR
19	Burkina Faso	2004	21.3893	Low income	AFR
19	Burkina Faso	2005	25.0646	Low income	AFR
19	Burkina Faso	2006	27.3046	Low income	AFR
19	Burkina Faso	2007	26.6652	Low income	AFR
19	Burkina Faso	2008	27.8854	Low income	AFR
19	Burkina Faso	2009	30.1341	Low income	AFR
19	Burkina Faso	2010	29.7825	Low income	AFR
19	Burkina Faso	2011	31.8383	Low income	AFR
19	Burkina Faso	2012	30.4434	Low income	AFR
19	Burkina Faso	2013	30.1989	Low income	AFR
19	Burkina Faso	2014	30.5231	Low income	AFR
19	Burkina Faso	2015	29.8856	Low income	AFR
19	Burkina Faso	2016	29.4519	Low income	AFR
19	Burkina Faso	2017	28.2821	Low income	AFR
19	Burkina Faso	2018	29.3977	Low income	AFR
19	Burkina Faso	2019	23.4731	Low income	AFR
19	Burkina Faso	2020	26.4419	Low income	AFR
19	Burkina Faso	2021	31.1393	Low income	AFR
19	Burkina Faso	2022	32.8309	Low income	AFR
20	Bangladesh	1995	47.9119	Lower middle income	SEA
20	Bangladesh	1996	52.9468	Lower middle income	SEA
20	Bangladesh	1997	51.9669	Lower middle income	SEA
20	Bangladesh	1998	58.1067	Lower middle income	SEA
20	Bangladesh	1999	62.5925	Lower middle income	SEA
20	Bangladesh	2000	58.4837	Lower middle income	SEA
20	Bangladesh	2001	57.9492	Lower middle income	SEA
20	Bangladesh	2002	62.2373	Lower middle income	SEA
20	Bangladesh	2003	64.5816	Lower middle income	SEA
20	Bangladesh	2004	70.8525	Lower middle income	SEA
20	Bangladesh	2005	87.3719	Lower middle income	SEA
20	Bangladesh	2006	101.793	Lower middle income	SEA
20	Bangladesh	2007	102.224	Lower middle income	SEA
20	Bangladesh	2008	103.879	Lower middle income	SEA
20	Bangladesh	2009	109.657	Lower middle income	SEA
20	Bangladesh	2010	103.707	Lower middle income	SEA
20	Bangladesh	2011	102.761	Lower middle income	SEA
20	Bangladesh	2012	110.909	Lower middle income	SEA
20	Bangladesh	2013	119.786	Lower middle income	SEA
20	Bangladesh	2014	122.573	Lower middle income	SEA
20	Bangladesh	2015	131.1	Lower middle income	SEA
20	Bangladesh	2016	139.092	Lower middle income	SEA
20	Bangladesh	2017	149.968	Lower middle income	SEA
20	Bangladesh	2018	163.207	Lower middle income	SEA
20	Bangladesh	2019	176.173	Lower middle income	SEA
20	Bangladesh	2020	137.427	Lower middle income	SEA
20	Bangladesh	2021	181.098	Lower middle income	SEA
20	Bangladesh	2022	153.024	Lower middle income	SEA
21	Bulgaria	1995	38.6031	Upper middle income	EUR
21	Bulgaria	1996	37.1764	Upper middle income	EUR
21	Bulgaria	1997	41.3495	Upper middle income	EUR
21	Bulgaria	1998	49.862	Upper middle income	EUR
21	Bulgaria	1999	42.9931	Upper middle income	EUR
21	Bulgaria	2000	40.9906	Upper middle income	EUR
21	Bulgaria	2001	48.2199	Upper middle income	EUR
21	Bulgaria	2002	42.5537	Upper middle income	EUR
21	Bulgaria	2003	41.9661	Upper middle income	EUR
21	Bulgaria	2004	39.1999	Upper middle income	EUR
21	Bulgaria	2005	42.1075	Upper middle income	EUR
21	Bulgaria	2006	41.2576	Upper middle income	EUR
21	Bulgaria	2007	37.7452	Upper middle income	EUR
21	Bulgaria	2008	39.2923	Upper middle income	EUR
21	Bulgaria	2009	35.6642	Upper middle income	EUR
21	Bulgaria	2010	32.614	Upper middle income	EUR
21	Bulgaria	2011	29.5441	Upper middle income	EUR
21	Bulgaria	2012	28.4839	Upper middle income	EUR
21	Bulgaria	2013	26.5653	Upper middle income	EUR
21	Bulgaria	2014	25.2632	Upper middle income	EUR
21	Bulgaria	2015	22.5551	Upper middle income	EUR
21	Bulgaria	2016	21.395	Upper middle income	EUR
21	Bulgaria	2017	19.8984	Upper middle income	EUR
21	Bulgaria	2018	18.3629	Upper middle income	EUR
21	Bulgaria	2019	18.4639	Upper middle income	EUR
21	Bulgaria	2020	12.792	Upper middle income	EUR
21	Bulgaria	2021	9.78519	Upper middle income	EUR
21	Bulgaria	2022	11.8173	Upper middle income	EUR
22	Bahrain	1995	7.01544	High income	EMR
22	Bahrain	1996	7.7439	High income	EMR
22	Bahrain	1997	6.89504	High income	EMR
22	Bahrain	1998	12.3423	High income	EMR
22	Bahrain	1999	20.9497	High income	EMR
22	Bahrain	2000	29.0958	High income	EMR
22	Bahrain	2001	25.7444	High income	EMR
22	Bahrain	2002	25.5237	High income	EMR
22	Bahrain	2003	33.5365	High income	EMR
22	Bahrain	2004	29.2759	High income	EMR
22	Bahrain	2005	31.0449	High income	EMR
22	Bahrain	2006	28.6308	High income	EMR
22	Bahrain	2007	28.447	High income	EMR
22	Bahrain	2008	27.3789	High income	EMR
22	Bahrain	2009	27.6399	High income	EMR
22	Bahrain	2010	20.2695	High income	EMR
22	Bahrain	2011	18.5632	High income	EMR
22	Bahrain	2012	18.3683	High income	EMR
22	Bahrain	2013	16.5653	High income	EMR
22	Bahrain	2014		High income	EMR
22	Bahrain	2015		High income	EMR
22	Bahrain	2016	10.9246	High income	EMR
22	Bahrain	2017	10.2963	High income	EMR
22	Bahrain	2018	10.3541	High income	EMR
22	Bahrain	2019	11.9128	High income	EMR
22	Bahrain	2020	13.0629	High income	EMR
22	Bahrain	2021	13.3947	High income	EMR
22	Bahrain	2022	12.7697	High income	EMR
23	Bahamas	1995	19.0283	High income	AMR
23	Bahamas	1996	19.3485	High income	AMR
23	Bahamas	1997	28.3714	High income	AMR
23	Bahamas	1998	23.7795	High income	AMR
23	Bahamas	1999	23.7298	High income	AMR
23	Bahamas	2000	25.2297	High income	AMR
23	Bahamas	2001		High income	AMR
23	Bahamas	2002	13.1736	High income	AMR
23	Bahamas	2003	11.2263	High income	AMR
23	Bahamas	2004	15.4479	High income	AMR
23	Bahamas	2005	13.8009	High income	AMR
23	Bahamas	2006	17.0134	High income	AMR
23	Bahamas	2007	12.8612	High income	AMR
23	Bahamas	2008	13.5062	High income	AMR
23	Bahamas	2009	12.2264	High income	AMR
23	Bahamas	2010	8.30494	High income	AMR
23	Bahamas	2011	10.848	High income	AMR
23	Bahamas	2012	8.37563	High income	AMR
23	Bahamas	2013	8.55698	High income	AMR
23	Bahamas	2014	12.8491	High income	AMR
23	Bahamas	2015	15.7882	High income	AMR
23	Bahamas	2016	22.4761	High income	AMR
23	Bahamas	2017	12.7813	High income	AMR
23	Bahamas	2018	11.6943	High income	AMR
23	Bahamas	2019	12.6064	High income	AMR
23	Bahamas	2020	7.62662	High income	AMR
23	Bahamas	2021	10.7868	High income	AMR
23	Bahamas	2022	11.7078	High income	AMR
24	Bosnia and Herzegovina	1995	56.8453	Upper middle income	EUR
24	Bosnia and Herzegovina	1996	56.8102	Upper middle income	EUR
24	Bosnia and Herzegovina	1997	70.8789	Upper middle income	EUR
24	Bosnia and Herzegovina	1998	65.88	Upper middle income	EUR
24	Bosnia and Herzegovina	1999	70.3826	Upper middle income	EUR
24	Bosnia and Herzegovina	2000	59.2437	Upper middle income	EUR
24	Bosnia and Herzegovina	2001	58.8567	Upper middle income	EUR
24	Bosnia and Herzegovina	2002	40.2771	Upper middle income	EUR
24	Bosnia and Herzegovina	2003	42.5455	Upper middle income	EUR
24	Bosnia and Herzegovina	2004	56.7965	Upper middle income	EUR
24	Bosnia and Herzegovina	2005	51.5595	Upper middle income	EUR
24	Bosnia and Herzegovina	2006	43.8138	Upper middle income	EUR
24	Bosnia and Herzegovina	2007	59.2084	Upper middle income	EUR
24	Bosnia and Herzegovina	2008	43.5919	Upper middle income	EUR
24	Bosnia and Herzegovina	2009	44.4846	Upper middle income	EUR
24	Bosnia and Herzegovina	2010	34.662	Upper middle income	EUR
24	Bosnia and Herzegovina	2011	36.3331	Upper middle income	EUR
24	Bosnia and Herzegovina	2012	38.3467	Upper middle income	EUR
24	Bosnia and Herzegovina	2013	34.8578	Upper middle income	EUR
24	Bosnia and Herzegovina	2014	33.4914	Upper middle income	EUR
24	Bosnia and Herzegovina	2015	30.9847	Upper middle income	EUR
24	Bosnia and Herzegovina	2016	26.0558	Upper middle income	EUR
24	Bosnia and Herzegovina	2017	22.2673	Upper middle income	EUR
24	Bosnia and Herzegovina	2018	19.5875	Upper middle income	EUR
24	Bosnia and Herzegovina	2019	17.2583	Upper middle income	EUR
24	Bosnia and Herzegovina	2020	10.7582	Upper middle income	EUR
24	Bosnia and Herzegovina	2021	11.0671	Upper middle income	EUR
24	Bosnia and Herzegovina	2022	13.36	Upper middle income	EUR
25	Belarus	1995	47.617	Upper middle income	EUR
25	Belarus	1996	55.1008	Upper middle income	EUR
25	Belarus	1997	59.1553	Upper middle income	EUR
25	Belarus	1998	61.0606	Upper middle income	EUR
25	Belarus	1999	73.1943	Upper middle income	EUR
25	Belarus	2000	68.1289	Upper middle income	EUR
25	Belarus	2001	55.4462	Upper middle income	EUR
25	Belarus	2002	52.0904	Upper middle income	EUR
25	Belarus	2003	60.8671	Upper middle income	EUR
25	Belarus	2004	55.9395	Upper middle income	EUR
25	Belarus	2005	54.926	Upper middle income	EUR
25	Belarus	2006	53.535	Upper middle income	EUR
25	Belarus	2007	55.9672	Upper middle income	EUR
25	Belarus	2008	53.7994	Upper middle income	EUR
25	Belarus	2009	55.2365	Upper middle income	EUR
25	Belarus	2010	53.7546	Upper middle income	EUR
25	Belarus	2011	49.6425	Upper middle income	EUR
25	Belarus	2012	50.6307	Upper middle income	EUR
25	Belarus	2013	47.3356	Upper middle income	EUR
25	Belarus	2014	40.8318	Upper middle income	EUR
25	Belarus	2015	39.7946	Upper middle income	EUR
25	Belarus	2016	33.9093	Upper middle income	EUR
25	Belarus	2017	29.4006	Upper middle income	EUR
25	Belarus	2018	24.9926	Upper middle income	EUR
25	Belarus	2019	23.4295	Upper middle income	EUR
25	Belarus	2020	16.1408	Upper middle income	EUR
25	Belarus	2021	15.9526	Upper middle income	EUR
25	Belarus	2022	18.097	Upper middle income	EUR
26	Belize	1995	46.6702	Upper middle income	AMR
26	Belize	1996	47.1788	Upper middle income	AMR
26	Belize	1997	49.2822	Upper middle income	AMR
26	Belize	1998	54.6893	Upper middle income	AMR
26	Belize	1999	44.6864	Upper middle income	AMR
26	Belize	2000	44.0921	Upper middle income	AMR
26	Belize	2001	54.8166	Upper middle income	AMR
26	Belize	2002	52.7371	Upper middle income	AMR
26	Belize	2003	37.5003	Upper middle income	AMR
26	Belize	2004	30.5004	Upper middle income	AMR
26	Belize	2005	36.3798	Upper middle income	AMR
26	Belize	2006	29.4394	Upper middle income	AMR
26	Belize	2007	21.1998	Upper middle income	AMR
26	Belize	2008	28.7891	Upper middle income	AMR
26	Belize	2009	28.0102	Upper middle income	AMR
26	Belize	2010	45.0162	Upper middle income	AMR
26	Belize	2011	22.4557	Upper middle income	AMR
26	Belize	2012	24.9215	Upper middle income	AMR
26	Belize	2013	35.1042	Upper middle income	AMR
26	Belize	2014	20.4351	Upper middle income	AMR
26	Belize	2015	21.6744	Upper middle income	AMR
26	Belize	2016	32.6697	Upper middle income	AMR
26	Belize	2017	31.2256	Upper middle income	AMR
26	Belize	2018	25.9118	Upper middle income	AMR
26	Belize	2019	23.3876	Upper middle income	AMR
26	Belize	2020	19.7508	Upper middle income	AMR
26	Belize	2021	17.9986	Upper middle income	AMR
26	Belize	2022	18.5061	Upper middle income	AMR
27	Bermuda	1995	6.69501	High income	AMR
27	Bermuda	1996	0	High income	AMR
27	Bermuda	1997	6.6119	High income	AMR
27	Bermuda	1998	0	High income	AMR
27	Bermuda	1999	0	High income	AMR
27	Bermuda	2000	0	High income	AMR
27	Bermuda	2001	0	High income	AMR
27	Bermuda	2002	0	High income	AMR
27	Bermuda	2003		High income	AMR
27	Bermuda	2004	9.41324	High income	AMR
27	Bermuda	2005		High income	AMR
27	Bermuda	2006	4.64951	High income	AMR
27	Bermuda	2007		High income	AMR
27	Bermuda	2008		High income	AMR
27	Bermuda	2009		High income	AMR
27	Bermuda	2010	1.53553	High income	AMR
27	Bermuda	2011	1.54885	High income	AMR
27	Bermuda	2012	4.62977	High income	AMR
27	Bermuda	2013	0	High income	AMR
27	Bermuda	2014	0	High income	AMR
27	Bermuda	2015	0	High income	AMR
27	Bermuda	2016	3.09818	High income	AMR
27	Bermuda	2017	3.13121	High income	AMR
27	Bermuda	2018	3.12901	High income	AMR
27	Bermuda	2019	3.12935	High income	AMR
27	Bermuda	2020	4.69535	High income	AMR
27	Bermuda	2021	3.13657	High income	AMR
27	Bermuda	2022	1.57401	High income	AMR
28	Bolivia (Plurinational State of)	1995	183.92	Lower middle income	AMR
28	Bolivia (Plurinational State of)	1996	127.595	Lower middle income	AMR
28	Bolivia (Plurinational State of)	1997	121.08	Lower middle income	AMR
28	Bolivia (Plurinational State of)	1998	122.265	Lower middle income	AMR
28	Bolivia (Plurinational State of)	1999	116.873	Lower middle income	AMR
28	Bolivia (Plurinational State of)	2000	117.856	Lower middle income	AMR
28	Bolivia (Plurinational State of)	2001	120.408	Lower middle income	AMR
28	Bolivia (Plurinational State of)	2002	114.611	Lower middle income	AMR
28	Bolivia (Plurinational State of)	2003	108.597	Lower middle income	AMR
28	Bolivia (Plurinational State of)	2004	106.344	Lower middle income	AMR
28	Bolivia (Plurinational State of)	2005	103.952	Lower middle income	AMR
28	Bolivia (Plurinational State of)	2006	94.46	Lower middle income	AMR
28	Bolivia (Plurinational State of)	2007	88.2903	Lower middle income	AMR
28	Bolivia (Plurinational State of)	2008	91.7961	Lower middle income	AMR
28	Bolivia (Plurinational State of)	2009	88.1974	Lower middle income	AMR
28	Bolivia (Plurinational State of)	2010	81.8036	Lower middle income	AMR
28	Bolivia (Plurinational State of)	2011	81.9623	Lower middle income	AMR
28	Bolivia (Plurinational State of)	2012	78.1196	Lower middle income	AMR
28	Bolivia (Plurinational State of)	2013	77.5084	Lower middle income	AMR
28	Bolivia (Plurinational State of)	2014	74.0039	Lower middle income	AMR
28	Bolivia (Plurinational State of)	2015	70.6126	Lower middle income	AMR
28	Bolivia (Plurinational State of)	2016	68.1967	Lower middle income	AMR
28	Bolivia (Plurinational State of)	2017	66.2496	Lower middle income	AMR
28	Bolivia (Plurinational State of)	2018	65.4524	Lower middle income	AMR
28	Bolivia (Plurinational State of)	2019	63.3506	Lower middle income	AMR
28	Bolivia (Plurinational State of)	2020	50.3261	Lower middle income	AMR
28	Bolivia (Plurinational State of)	2021	58.5373	Lower middle income	AMR
28	Bolivia (Plurinational State of)	2022	66.0416	Lower middle income	AMR
29	Brazil	1995	55.6602	Upper middle income	AMR
29	Brazil	1996	52.5509	Upper middle income	AMR
29	Brazil	1997	49.4278	Upper middle income	AMR
29	Brazil	1998	55.5479	Upper middle income	AMR
29	Brazil	1999	45.4618	Upper middle income	AMR
29	Brazil	2000	44.2926	Upper middle income	AMR
29	Brazil	2001	41.7851	Upper middle income	AMR
29	Brazil	2002	45.1227	Upper middle income	AMR
29	Brazil	2003	46.0277	Upper middle income	AMR
29	Brazil	2004	47.0334	Upper middle income	AMR
29	Brazil	2005	43.1885	Upper middle income	AMR
29	Brazil	2006	40.0629	Upper middle income	AMR
29	Brazil	2007	39.5347	Upper middle income	AMR
29	Brazil	2008	40.1101	Upper middle income	AMR
29	Brazil	2009	39.2499	Upper middle income	AMR
29	Brazil	2010	38.2962	Upper middle income	AMR
29	Brazil	2011	38.4721	Upper middle income	AMR
29	Brazil	2012	38.2503	Upper middle income	AMR
29	Brazil	2013	38.3702	Upper middle income	AMR
29	Brazil	2014	37.3357	Upper middle income	AMR
29	Brazil	2015	36.8471	Upper middle income	AMR
29	Brazil	2016	36.884	Upper middle income	AMR
29	Brazil	2017	38.4442	Upper middle income	AMR
29	Brazil	2018	40.4955	Upper middle income	AMR
29	Brazil	2019	40.3824	Upper middle income	AMR
29	Brazil	2020	35.4729	Upper middle income	AMR
29	Brazil	2021	37.0613	Upper middle income	AMR
29	Brazil	2022	40.566	Upper middle income	AMR
30	Barbados	1995	1.14372	High income	AMR
30	Barbados	1996	1.14158	High income	AMR
30	Barbados	1997	1.89952	High income	AMR
30	Barbados	1998	2.65512	High income	AMR
30	Barbados	1999	0.757088	High income	AMR
30	Barbados	2000	1.13354	High income	AMR
30	Barbados	2001	2.26093	High income	AMR
30	Barbados	2002	1.87649	High income	AMR
30	Barbados	2003		High income	AMR
30	Barbados	2004	7.07622	High income	AMR
30	Barbados	2005		High income	AMR
30	Barbados	2006	1.84894	High income	AMR
30	Barbados	2007	5.8944	High income	AMR
30	Barbados	2008	1.10037	High income	AMR
30	Barbados	2009	0.730484	High income	AMR
30	Barbados	2010	2.18411	High income	AMR
30	Barbados	2011	0	High income	AMR
30	Barbados	2012	1.44824	High income	AMR
30	Barbados	2013	1.44475	High income	AMR
30	Barbados	2014	1.80185	High income	AMR
30	Barbados	2015	0	High income	AMR
30	Barbados	2016	1.07662	High income	AMR
30	Barbados	2017	0	High income	AMR
30	Barbados	2018	0.357541	High income	AMR
30	Barbados	2019	0	High income	AMR
30	Barbados	2020	2.13757	High income	AMR
30	Barbados	2021	0.355619	High income	AMR
30	Barbados	2022		High income	AMR
31	Brunei Darussalam	1995		High income	WPR
31	Brunei Darussalam	1996		High income	WPR
31	Brunei Darussalam	1997	51.0831	High income	WPR
31	Brunei Darussalam	1998		High income	WPR
31	Brunei Darussalam	1999	83.169	High income	WPR
31	Brunei Darussalam	2000	91.9365	High income	WPR
31	Brunei Darussalam	2001	63.3899	High income	WPR
31	Brunei Darussalam	2002	66.1941	High income	WPR
31	Brunei Darussalam	2003	59.032	High income	WPR
31	Brunei Darussalam	2004	51.3232	High income	WPR
31	Brunei Darussalam	2005	44.4484	High income	WPR
31	Brunei Darussalam	2006	54.1834	High income	WPR
31	Brunei Darussalam	2007	55.1818	High income	WPR
31	Brunei Darussalam	2008	57.9871	High income	WPR
31	Brunei Darussalam	2009	54.5719	High income	WPR
31	Brunei Darussalam	2010	59.8405	High income	WPR
31	Brunei Darussalam	2011	57.2843	High income	WPR
31	Brunei Darussalam	2012	59.7589	High income	WPR
31	Brunei Darussalam	2013	51.4936	High income	WPR
31	Brunei Darussalam	2014	47.5212	High income	WPR
31	Brunei Darussalam	2015	50.3041	High income	WPR
31	Brunei Darussalam	2016	56.8083	High income	WPR
31	Brunei Darussalam	2017	55.3133	High income	WPR
31	Brunei Darussalam	2018	58.0279	High income	WPR
31	Brunei Darussalam	2019	55.2451	High income	WPR
31	Brunei Darussalam	2020	71.085	High income	WPR
31	Brunei Darussalam	2021	52.7648	High income	WPR
31	Brunei Darussalam	2022	49.8884	High income	WPR
32	Bhutan	1995	246.239	Lower middle income	SEA
32	Bhutan	1996	236.468	Lower middle income	SEA
32	Bhutan	1997	221.444	Lower middle income	SEA
32	Bhutan	1998	231.897	Lower middle income	SEA
32	Bhutan	1999	205.608	Lower middle income	SEA
32	Bhutan	2000	194.139	Lower middle income	SEA
32	Bhutan	2001	171.907	Lower middle income	SEA
32	Bhutan	2002	175.915	Lower middle income	SEA
32	Bhutan	2003	161.67	Lower middle income	SEA
32	Bhutan	2004	152.002	Lower middle income	SEA
32	Bhutan	2005	151.811	Lower middle income	SEA
32	Bhutan	2006	136.203	Lower middle income	SEA
32	Bhutan	2007	146.564	Lower middle income	SEA
32	Bhutan	2008	139.328	Lower middle income	SEA
32	Bhutan	2009	161.249	Lower middle income	SEA
32	Bhutan	2010	185.821	Lower middle income	SEA
32	Bhutan	2011	173.131	Lower middle income	SEA
32	Bhutan	2012	156.695	Lower middle income	SEA
32	Bhutan	2013	148.171	Lower middle income	SEA
32	Bhutan	2014	144.767	Lower middle income	SEA
32	Bhutan	2015	129.562	Lower middle income	SEA
32	Bhutan	2016	151.915	Lower middle income	SEA
32	Bhutan	2017	114.4	Lower middle income	SEA
32	Bhutan	2018	117.833	Lower middle income	SEA
32	Bhutan	2019	130.952	Lower middle income	SEA
32	Bhutan	2020	117.928	Lower middle income	SEA
32	Bhutan	2021	109.841	Lower middle income	SEA
32	Bhutan	2022	101.475	Lower middle income	SEA
33	Botswana	1995	366.991	Upper middle income	AFR
33	Botswana	1996	419.424	Upper middle income	AFR
33	Botswana	1997	449.994	Upper middle income	AFR
33	Botswana	1998	480.764	Upper middle income	AFR
33	Botswana	1999	511.185	Upper middle income	AFR
33	Botswana	2000	538.048	Upper middle income	AFR
33	Botswana	2001	545.879	Upper middle income	AFR
33	Botswana	2002	568.427	Upper middle income	AFR
33	Botswana	2003	539.832	Upper middle income	AFR
33	Botswana	2004	544.946	Upper middle income	AFR
33	Botswana	2005	531.38	Upper middle income	AFR
33	Botswana	2006	443.718	Upper middle income	AFR
33	Botswana	2007	404.784	Upper middle income	AFR
33	Botswana	2008	442.929	Upper middle income	AFR
33	Botswana	2009	408.102	Upper middle income	AFR
33	Botswana	2010	335.283	Upper middle income	AFR
33	Botswana	2011	309.414	Upper middle income	AFR
33	Botswana	2012	314.789	Upper middle income	AFR
33	Botswana	2013	308.216	Upper middle income	AFR
33	Botswana	2014	266.283	Upper middle income	AFR
33	Botswana	2015	215.689	Upper middle income	AFR
33	Botswana	2016	232.102	Upper middle income	AFR
33	Botswana	2017	219.582	Upper middle income	AFR
33	Botswana	2018	189.85	Upper middle income	AFR
33	Botswana	2019	123.575	Upper middle income	AFR
33	Botswana	2020	97.5494	Upper middle income	AFR
33	Botswana	2021	90.7889	Upper middle income	AFR
33	Botswana	2022	99.7606	Upper middle income	AFR
34	Central African Republic	1995	101.901	Low income	AFR
34	Central African Republic	1996	107.713	Low income	AFR
34	Central African Republic	1997	128.93	Low income	AFR
34	Central African Republic	1998	137.128	Low income	AFR
34	Central African Republic	1999	136.868	Low income	AFR
34	Central African Republic	2000		Low income	AFR
34	Central African Republic	2001	66.3238	Low income	AFR
34	Central African Republic	2002	123.059	Low income	AFR
34	Central African Republic	2003	97.6448	Low income	AFR
34	Central African Republic	2004	94.9664	Low income	AFR
34	Central African Republic	2005	76.2682	Low income	AFR
34	Central African Republic	2006	140.766	Low income	AFR
34	Central African Republic	2007		Low income	AFR
34	Central African Republic	2008	152.287	Low income	AFR
34	Central African Republic	2009	191.542	Low income	AFR
34	Central African Republic	2010	142.552	Low income	AFR
34	Central African Republic	2011	118.575	Low income	AFR
34	Central African Republic	2012	169.358	Low income	AFR
34	Central African Republic	2013	178.868	Low income	AFR
34	Central African Republic	2014	212.264	Low income	AFR
34	Central African Republic	2015	217.022	Low income	AFR
34	Central African Republic	2016	211.167	Low income	AFR
34	Central African Republic	2017	193.406	Low income	AFR
34	Central African Republic	2018	213.571	Low income	AFR
34	Central African Republic	2019	231.239	Low income	AFR
34	Central African Republic	2020	236.009	Low income	AFR
34	Central African Republic	2021	242.178	Low income	AFR
34	Central African Republic	2022	257.907	Low income	AFR
35	Canada	1995	6.70596	High income	AMR
35	Canada	1996	6.33903	High income	AMR
35	Canada	1997	6.67091	High income	AMR
35	Canada	1998	5.99897	High income	AMR
35	Canada	1999	5.98659	High income	AMR
35	Canada	2000	5.61499	High income	AMR
35	Canada	2001	5.70583	High income	AMR
35	Canada	2002	5.30611	High income	AMR
35	Canada	2003	5.14473	High income	AMR
35	Canada	2004	4.83397	High income	AMR
35	Canada	2005	4.81334	High income	AMR
35	Canada	2006	4.71276	High income	AMR
35	Canada	2007	4.61552	High income	AMR
35	Canada	2008	4.69514	High income	AMR
35	Canada	2009	4.64779	High income	AMR
35	Canada	2010	4.00237	High income	AMR
35	Canada	2011	4.16432	High income	AMR
35	Canada	2012	4.76174	High income	AMR
35	Canada	2013	4.66893	High income	AMR
35	Canada	2014	4.4247	High income	AMR
35	Canada	2015	4.59346	High income	AMR
35	Canada	2016	4.81314	High income	AMR
35	Canada	2017	4.91446	High income	AMR
35	Canada	2018	4.84553	High income	AMR
35	Canada	2019	5.08494	High income	AMR
35	Canada	2020	4.64386	High income	AMR
35	Canada	2021	4.98084	High income	AMR
35	Canada	2022	5.05524	High income	AMR
36	Switzerland	1995	11.7886	High income	EUR
36	Switzerland	1996	10.8175	High income	EUR
36	Switzerland	1997	10.5376	High income	EUR
36	Switzerland	1998	10.5485	High income	EUR
36	Switzerland	1999	10.1344	High income	EUR
36	Switzerland	2000	8.03146	High income	EUR
36	Switzerland	2001	7.59351	High income	EUR
36	Switzerland	2002	8.15402	High income	EUR
36	Switzerland	2003	7.79398	High income	EUR
36	Switzerland	2004	7.4564	High income	EUR
36	Switzerland	2005	6.91128	High income	EUR
36	Switzerland	2006	6.3202	High income	EUR
36	Switzerland	2007	5.56209	High income	EUR
36	Switzerland	2008	6.05413	High income	EUR
36	Switzerland	2009	6.49549	High income	EUR
36	Switzerland	2010	6.49209	High income	EUR
36	Switzerland	2011	6.62252	High income	EUR
36	Switzerland	2012	5.20204	High income	EUR
36	Switzerland	2013	5.76066	High income	EUR
36	Switzerland	2014	5.16569	High income	EUR
36	Switzerland	2015	6.41119	High income	EUR
36	Switzerland	2016	6.84315	High income	EUR
36	Switzerland	2017	6.25899	High income	EUR
36	Switzerland	2018	5.55534	High income	EUR
36	Switzerland	2019	4.68789	High income	EUR
36	Switzerland	2020	4.06336	High income	EUR
36	Switzerland	2021	4.07833	High income	EUR
36	Switzerland	2022	3.94268	High income	EUR
38	Chile	1995	28.7859	High income	AMR
38	Chile	1996	28.5861	High income	AMR
38	Chile	1997	26.1998	High income	AMR
38	Chile	1998	24.352	High income	AMR
38	Chile	1999	22.5943	High income	AMR
38	Chile	2000	19.6785	High income	AMR
38	Chile	2001	19.3636	High income	AMR
38	Chile	2002	15.5985	High income	AMR
38	Chile	2003	14.1181	High income	AMR
38	Chile	2004	16.6313	High income	AMR
38	Chile	2005	15.4866	High income	AMR
38	Chile	2006	15.5009	High income	AMR
38	Chile	2007	14.6585	High income	AMR
38	Chile	2008	14.5665	High income	AMR
38	Chile	2009	14.2454	High income	AMR
38	Chile	2010	13.9731	High income	AMR
38	Chile	2011	14.2661	High income	AMR
38	Chile	2012	13.8048	High income	AMR
38	Chile	2013	13.7751	High income	AMR
38	Chile	2014	13.4731	High income	AMR
38	Chile	2015	14.3759	High income	AMR
38	Chile	2016	14.0899	High income	AMR
38	Chile	2017	14.9168	High income	AMR
38	Chile	2018	15.7581	High income	AMR
38	Chile	2019	15.2945	High income	AMR
38	Chile	2020	12.5387	High income	AMR
38	Chile	2021	13.497	High income	AMR
38	Chile	2022	14.6911	High income	AMR
39	China	1995	42.8071	Upper middle income	WPR
39	China	1996	41.4569	Upper middle income	WPR
39	China	1997	37.9159	Upper middle income	WPR
39	China	1998	35.8879	Upper middle income	WPR
39	China	1999	35.8829	Upper middle income	WPR
39	China	2000	35.9857	Upper middle income	WPR
39	China	2001	36.9714	Upper middle income	WPR
39	China	2002	36.13	Upper middle income	WPR
39	China	2003	47.801	Upper middle income	WPR
39	China	2004	61.6039	Upper middle income	WPR
39	China	2005	69.0124	Upper middle income	WPR
39	China	2006	72.0946	Upper middle income	WPR
39	China	2007	74.3238	Upper middle income	WPR
39	China	2008	73.666	Upper middle income	WPR
39	China	2009	72.507	Upper middle income	WPR
39	China	2010	67.9073	Upper middle income	WPR
39	China	2011	66.8881	Upper middle income	WPR
39	China	2012	65.7696	Upper middle income	WPR
39	China	2013	62.1443	Upper middle income	WPR
39	China	2014	59.7206	Upper middle income	WPR
39	China	2015	57.8638	Upper middle income	WPR
39	China	2016	56.0959	Upper middle income	WPR
39	China	2017	55.3747	Upper middle income	WPR
39	China	2018	56.6915	Upper middle income	WPR
39	China	2019	51.7327	Upper middle income	WPR
39	China	2020	44.2715	Upper middle income	WPR
39	China	2021	41.4441	Upper middle income	WPR
39	China	2022	35.4957	Upper middle income	WPR
40	CĂ´te d'Ivoire	1995	83.8338	Lower middle income	AFR
40	CĂ´te d'Ivoire	1996	88.4751	Lower middle income	AFR
40	CĂ´te d'Ivoire	1997	90.0006	Lower middle income	AFR
40	CĂ´te d'Ivoire	1998	93.581	Lower middle income	AFR
40	CĂ´te d'Ivoire	1999	92.1088	Lower middle income	AFR
40	CĂ´te d'Ivoire	2000	89.847	Lower middle income	AFR
40	CĂ´te d'Ivoire	2001	96.176	Lower middle income	AFR
40	CĂ´te d'Ivoire	2002	91.3599	Lower middle income	AFR
40	CĂ´te d'Ivoire	2003	97.1713	Lower middle income	AFR
40	CĂ´te d'Ivoire	2004	108.564	Lower middle income	AFR
40	CĂ´te d'Ivoire	2005	103.747	Lower middle income	AFR
40	CĂ´te d'Ivoire	2006	107.229	Lower middle income	AFR
40	CĂ´te d'Ivoire	2007	116.224	Lower middle income	AFR
40	CĂ´te d'Ivoire	2008	117.01	Lower middle income	AFR
40	CĂ´te d'Ivoire	2009	109.156	Lower middle income	AFR
40	CĂ´te d'Ivoire	2010	107.519	Lower middle income	AFR
40	CĂ´te d'Ivoire	2011	104.234	Lower middle income	AFR
40	CĂ´te d'Ivoire	2012	107.957	Lower middle income	AFR
40	CĂ´te d'Ivoire	2013	110.146	Lower middle income	AFR
40	CĂ´te d'Ivoire	2014	101.215	Lower middle income	AFR
40	CĂ´te d'Ivoire	2015	95.1742	Lower middle income	AFR
40	CĂ´te d'Ivoire	2016	88.2024	Lower middle income	AFR
40	CĂ´te d'Ivoire	2017	84.2683	Lower middle income	AFR
40	CĂ´te d'Ivoire	2018	82.5057	Lower middle income	AFR
40	CĂ´te d'Ivoire	2019	81.1089	Lower middle income	AFR
40	CĂ´te d'Ivoire	2020	73.5385	Lower middle income	AFR
40	CĂ´te d'Ivoire	2021	75.4378	Lower middle income	AFR
40	CĂ´te d'Ivoire	2022	77.5163	Lower middle income	AFR
41	Cameroon	1995	24.9174	Lower middle income	AFR
41	Cameroon	1996	22.4599	Lower middle income	AFR
41	Cameroon	1997	28.3477	Lower middle income	AFR
41	Cameroon	1998	35.0831	Lower middle income	AFR
41	Cameroon	1999	52.1125	Lower middle income	AFR
41	Cameroon	2000	34.7942	Lower middle income	AFR
41	Cameroon	2001	72.9802	Lower middle income	AFR
41	Cameroon	2002	69.4796	Lower middle income	AFR
41	Cameroon	2003	100.444	Lower middle income	AFR
41	Cameroon	2004	105.031	Lower middle income	AFR
41	Cameroon	2005	124.45	Lower middle income	AFR
41	Cameroon	2006	132.289	Lower middle income	AFR
41	Cameroon	2007	131.833	Lower middle income	AFR
41	Cameroon	2008	131.128	Lower middle income	AFR
41	Cameroon	2009	127.655	Lower middle income	AFR
41	Cameroon	2010	121.103	Lower middle income	AFR
41	Cameroon	2011	119.972	Lower middle income	AFR
41	Cameroon	2012	117.921	Lower middle income	AFR
41	Cameroon	2013	118.56	Lower middle income	AFR
41	Cameroon	2014	116.764	Lower middle income	AFR
41	Cameroon	2015	113.49	Lower middle income	AFR
41	Cameroon	2016	107.656	Lower middle income	AFR
41	Cameroon	2017	100.549	Lower middle income	AFR
41	Cameroon	2018	93.3255	Lower middle income	AFR
41	Cameroon	2019	94.3708	Lower middle income	AFR
41	Cameroon	2020	83.4318	Lower middle income	AFR
41	Cameroon	2021	82.3902	Lower middle income	AFR
41	Cameroon	2022	88.5632	Lower middle income	AFR
42	Democratic Republic of the Congo	1995	98.9216	Low income	AFR
42	Democratic Republic of the Congo	1996	104.262	Low income	AFR
42	Democratic Republic of the Congo	1997	101.7	Low income	AFR
42	Democratic Republic of the Congo	1998	128.372	Low income	AFR
42	Democratic Republic of the Congo	1999	126.052	Low income	AFR
42	Democratic Republic of the Congo	2000	125.522	Low income	AFR
42	Democratic Republic of the Congo	2001	133.212	Low income	AFR
42	Democratic Republic of the Congo	2002	136.317	Low income	AFR
42	Democratic Republic of the Congo	2003	150.381	Low income	AFR
42	Democratic Republic of the Congo	2004	170.898	Low income	AFR
42	Democratic Republic of the Congo	2005	171.661	Low income	AFR
42	Democratic Republic of the Congo	2006	163.863	Low income	AFR
42	Democratic Republic of the Congo	2007	165.551	Low income	AFR
42	Democratic Republic of the Congo	2008	168.452	Low income	AFR
42	Democratic Republic of the Congo	2009	173.811	Low income	AFR
42	Democratic Republic of the Congo	2010	171.965	Low income	AFR
42	Democratic Republic of the Congo	2011	160.415	Low income	AFR
42	Democratic Republic of the Congo	2012	153.503	Low income	AFR
42	Democratic Republic of the Congo	2013	153.061	Low income	AFR
42	Democratic Republic of the Congo	2014	152.291	Low income	AFR
42	Democratic Republic of the Congo	2015	151.561	Low income	AFR
42	Democratic Republic of the Congo	2016	160.376	Low income	AFR
42	Democratic Republic of the Congo	2017	178.072	Low income	AFR
42	Democratic Republic of the Congo	2018	194.917	Low income	AFR
42	Democratic Republic of the Congo	2019	198.569	Low income	AFR
42	Democratic Republic of the Congo	2020	216.422	Low income	AFR
42	Democratic Republic of the Congo	2021	223.588	Low income	AFR
42	Democratic Republic of the Congo	2022	248.579	Low income	AFR
43	Congo	1995	131.823	Lower middle income	AFR
43	Congo	1996	158.667	Lower middle income	AFR
43	Congo	1997	118.851	Lower middle income	AFR
43	Congo	1998	131.521	Lower middle income	AFR
43	Congo	1999	166.509	Lower middle income	AFR
43	Congo	2000	294.796	Lower middle income	AFR
43	Congo	2001	299.161	Lower middle income	AFR
43	Congo	2002	296.834	Lower middle income	AFR
43	Congo	2003	227.235	Lower middle income	AFR
43	Congo	2004	274.597	Lower middle income	AFR
43	Congo	2005	268.267	Lower middle income	AFR
43	Congo	2006	222.326	Lower middle income	AFR
43	Congo	2007	227.534	Lower middle income	AFR
43	Congo	2008	217.283	Lower middle income	AFR
43	Congo	2009	229.375	Lower middle income	AFR
43	Congo	2010	228.713	Lower middle income	AFR
43	Congo	2011	239.408	Lower middle income	AFR
43	Congo	2012	239.813	Lower middle income	AFR
43	Congo	2013	221.6	Lower middle income	AFR
43	Congo	2014	202.574	Lower middle income	AFR
43	Congo	2015	196.213	Lower middle income	AFR
43	Congo	2016	200.971	Lower middle income	AFR
43	Congo	2017	188.335	Lower middle income	AFR
43	Congo	2018	196.763	Lower middle income	AFR
43	Congo	2019	211.857	Lower middle income	AFR
43	Congo	2020	195.978	Lower middle income	AFR
43	Congo	2021	205.267	Lower middle income	AFR
43	Congo	2022	229.917	Lower middle income	AFR
45	Colombia	1995	27.5562	Upper middle income	AMR
45	Colombia	1996	26.4846	Upper middle income	AMR
45	Colombia	1997	21.565	Upper middle income	AMR
45	Colombia	1998	24.1274	Upper middle income	AMR
45	Colombia	1999	28.5059	Upper middle income	AMR
45	Colombia	2000	29.6569	Upper middle income	AMR
45	Colombia	2001	28.8168	Upper middle income	AMR
45	Colombia	2002	28.1208	Upper middle income	AMR
45	Colombia	2003	28.3504	Upper middle income	AMR
45	Colombia	2004	26.9927	Upper middle income	AMR
45	Colombia	2005	24.5376	Upper middle income	AMR
45	Colombia	2006	26.0165	Upper middle income	AMR
45	Colombia	2007	25.2848	Upper middle income	AMR
45	Colombia	2008	25.8905	Upper middle income	AMR
45	Colombia	2009	25.5541	Upper middle income	AMR
45	Colombia	2010	25.4819	Upper middle income	AMR
45	Colombia	2011	26.2288	Upper middle income	AMR
45	Colombia	2012	26.4228	Upper middle income	AMR
45	Colombia	2013	25.3839	Upper middle income	AMR
45	Colombia	2014	24.9304	Upper middle income	AMR
45	Colombia	2015	25.1657	Upper middle income	AMR
45	Colombia	2016	26.4163	Upper middle income	AMR
45	Colombia	2017	26.9008	Upper middle income	AMR
45	Colombia	2018	26.6656	Upper middle income	AMR
45	Colombia	2019	28.4773	Upper middle income	AMR
45	Colombia	2020	23.7342	Upper middle income	AMR
45	Colombia	2021	26.5138	Upper middle income	AMR
45	Colombia	2022	32.178	Upper middle income	AMR
46	Comoros	1995	25.4258	Lower middle income	AFR
46	Comoros	1996	27.9189	Lower middle income	AFR
46	Comoros	1997	26.5329	Lower middle income	AFR
46	Comoros	1998	25.5834	Lower middle income	AFR
46	Comoros	1999	29.063	Lower middle income	AFR
46	Comoros	2000	22.3564	Lower middle income	AFR
46	Comoros	2001	25.1944	Lower middle income	AFR
46	Comoros	2002	19.8552	Lower middle income	AFR
46	Comoros	2003	12.8041	Lower middle income	AFR
46	Comoros	2004	15.3144	Lower middle income	AFR
46	Comoros	2005	18.7284	Lower middle income	AFR
46	Comoros	2006	18.5229	Lower middle income	AFR
46	Comoros	2007		Lower middle income	AFR
46	Comoros	2008	21.2877	Lower middle income	AFR
46	Comoros	2009	19.9224	Lower middle income	AFR
46	Comoros	2010		Lower middle income	AFR
46	Comoros	2011	17.4608	Lower middle income	AFR
46	Comoros	2012	17.5297	Lower middle income	AFR
46	Comoros	2013	17.3007	Lower middle income	AFR
46	Comoros	2014	20.7105	Lower middle income	AFR
46	Comoros	2015		Lower middle income	AFR
46	Comoros	2016	21.8431	Lower middle income	AFR
46	Comoros	2017	16.8053	Lower middle income	AFR
46	Comoros	2018	15.5865	Lower middle income	AFR
46	Comoros	2019	24.1471	Lower middle income	AFR
46	Comoros	2020	19.3509	Lower middle income	AFR
46	Comoros	2021	16.3091	Lower middle income	AFR
46	Comoros	2022		Lower middle income	AFR
47	Cabo Verde	1995	73.6542	Lower middle income	AFR
47	Cabo Verde	1996	42.5171	Lower middle income	AFR
47	Cabo Verde	1997	45.5122	Lower middle income	AFR
47	Cabo Verde	1998	46.5683	Lower middle income	AFR
47	Cabo Verde	1999		Lower middle income	AFR
47	Cabo Verde	2000		Lower middle income	AFR
47	Cabo Verde	2001	62.452	Lower middle income	AFR
47	Cabo Verde	2002	41.2061	Lower middle income	AFR
47	Cabo Verde	2003	65.8211	Lower middle income	AFR
47	Cabo Verde	2004	60.4213	Lower middle income	AFR
47	Cabo Verde	2005	59.25	Lower middle income	AFR
47	Cabo Verde	2006	52.5172	Lower middle income	AFR
47	Cabo Verde	2007	54.2861	Lower middle income	AFR
47	Cabo Verde	2008	65.4471	Lower middle income	AFR
47	Cabo Verde	2009	64.3863	Lower middle income	AFR
47	Cabo Verde	2010	68.3024	Lower middle income	AFR
47	Cabo Verde	2011	72.035	Lower middle income	AFR
47	Cabo Verde	2012	78.6717	Lower middle income	AFR
47	Cabo Verde	2013	55.9321	Lower middle income	AFR
47	Cabo Verde	2014	50.1762	Lower middle income	AFR
47	Cabo Verde	2015	48.7172	Lower middle income	AFR
47	Cabo Verde	2016	44.234	Lower middle income	AFR
47	Cabo Verde	2017	44.0744	Lower middle income	AFR
47	Cabo Verde	2018	35.0139	Lower middle income	AFR
47	Cabo Verde	2019	35.1801	Lower middle income	AFR
47	Cabo Verde	2020	35.5279	Lower middle income	AFR
47	Cabo Verde	2021	30.9563	Lower middle income	AFR
47	Cabo Verde	2022	24.4458	Lower middle income	AFR
48	Costa Rica	1995	16.4015	Upper middle income	AMR
48	Costa Rica	1996	17.395	Upper middle income	AMR
48	Costa Rica	1997	18.5055	Upper middle income	AMR
48	Costa Rica	1998	19.1028	Upper middle income	AMR
48	Costa Rica	1999	21.8125	Upper middle income	AMR
48	Costa Rica	2000	14.7015	Upper middle income	AMR
48	Costa Rica	2001	15.5432	Upper middle income	AMR
48	Costa Rica	2002	13.1712	Upper middle income	AMR
48	Costa Rica	2003	13.0592	Upper middle income	AMR
48	Costa Rica	2004	16.7419	Upper middle income	AMR
48	Costa Rica	2005	12.3729	Upper middle income	AMR
48	Costa Rica	2006	11.1462	Upper middle income	AMR
48	Costa Rica	2007	12.3873	Upper middle income	AMR
48	Costa Rica	2008	11.1286	Upper middle income	AMR
48	Costa Rica	2009	9.70825	Upper middle income	AMR
48	Costa Rica	2010	10.6442	Upper middle income	AMR
48	Costa Rica	2011	10.9831	Upper middle income	AMR
48	Costa Rica	2012	10.0283	Upper middle income	AMR
48	Costa Rica	2013	8.55676	Upper middle income	AMR
48	Costa Rica	2014	9.55765	Upper middle income	AMR
48	Costa Rica	2015	8.66147	Upper middle income	AMR
48	Costa Rica	2016	7.44155	Upper middle income	AMR
48	Costa Rica	2017	7.58935	Upper middle income	AMR
48	Costa Rica	2018	7.95519	Upper middle income	AMR
48	Costa Rica	2019	7.96533	Upper middle income	AMR
48	Costa Rica	2020	6.67564	Upper middle income	AMR
48	Costa Rica	2021	6.7909	Upper middle income	AMR
48	Costa Rica	2022	7.56636	Upper middle income	AMR
49	Cuba	1995	14.2129	Upper middle income	AMR
49	Cuba	1996	13.3631	Upper middle income	AMR
49	Cuba	1997	12.2385	Upper middle income	AMR
49	Cuba	1998	11.1839	Upper middle income	AMR
49	Cuba	1999	10.2529	Upper middle income	AMR
49	Cuba	2000	10.6521	Upper middle income	AMR
49	Cuba	2001	8.31304	Upper middle income	AMR
49	Cuba	2002	8.03935	Upper middle income	AMR
49	Cuba	2003	7.50052	Upper middle income	AMR
49	Cuba	2004	6.98423	Upper middle income	AMR
49	Cuba	2005	6.86459	Upper middle income	AMR
49	Cuba	2006	6.79358	Upper middle income	AMR
49	Cuba	2007	6.76138	Upper middle income	AMR
49	Cuba	2008	7.24509	Upper middle income	AMR
49	Cuba	2009	6.31027	Upper middle income	AMR
49	Cuba	2010	7.3248	Upper middle income	AMR
49	Cuba	2011	7.12471	Upper middle income	AMR
49	Cuba	2012	6.49024	Upper middle income	AMR
49	Cuba	2013	6.68635	Upper middle income	AMR
49	Cuba	2014	6.43309	Upper middle income	AMR
49	Cuba	2015	6.15526	Upper middle income	AMR
49	Cuba	2016	6.01304	Upper middle income	AMR
49	Cuba	2017	6.28065	Upper middle income	AMR
49	Cuba	2018	6.26752	Upper middle income	AMR
49	Cuba	2019	5.62001	Upper middle income	AMR
49	Cuba	2020	5.13243	Upper middle income	AMR
49	Cuba	2021	4.52188	Upper middle income	AMR
49	Cuba	2022	6.39482	Upper middle income	AMR
50	CuraĂ§ao	1995		High income	AMR
50	CuraĂ§ao	1996		High income	AMR
50	CuraĂ§ao	1997		High income	AMR
50	CuraĂ§ao	1998		High income	AMR
50	CuraĂ§ao	1999		High income	AMR
50	CuraĂ§ao	2000		High income	AMR
50	CuraĂ§ao	2001		High income	AMR
50	CuraĂ§ao	2002		High income	AMR
50	CuraĂ§ao	2003		High income	AMR
50	CuraĂ§ao	2004		High income	AMR
50	CuraĂ§ao	2005		High income	AMR
50	CuraĂ§ao	2006		High income	AMR
50	CuraĂ§ao	2007		High income	AMR
50	CuraĂ§ao	2008		High income	AMR
50	CuraĂ§ao	2009		High income	AMR
50	CuraĂ§ao	2010	3.36241	High income	AMR
50	CuraĂ§ao	2011	0.662994	High income	AMR
50	CuraĂ§ao	2012	0.657514	High income	AMR
50	CuraĂ§ao	2013	1.3002	High income	AMR
50	CuraĂ§ao	2014	3.207	High income	AMR
50	CuraĂ§ao	2015	5.06393	High income	AMR
50	CuraĂ§ao	2016	2.50526	High income	AMR
50	CuraĂ§ao	2017	5.61885	High income	AMR
50	CuraĂ§ao	2018		High income	AMR
50	CuraĂ§ao	2019		High income	AMR
50	CuraĂ§ao	2020		High income	AMR
50	CuraĂ§ao	2021		High income	AMR
50	CuraĂ§ao	2022	3.33342	High income	AMR
51	Cayman Islands	1995	6.09719	High income	AMR
51	Cayman Islands	1996	0	High income	AMR
51	Cayman Islands	1997	0	High income	AMR
51	Cayman Islands	1998	8.11974	High income	AMR
51	Cayman Islands	1999	5.22261	High income	AMR
51	Cayman Islands	2000	12.6078	High income	AMR
51	Cayman Islands	2001	2.43582	High income	AMR
51	Cayman Islands	2002	0	High income	AMR
51	Cayman Islands	2003	0	High income	AMR
51	Cayman Islands	2004	2.20819	High income	AMR
51	Cayman Islands	2005		High income	AMR
51	Cayman Islands	2006	0	High income	AMR
51	Cayman Islands	2007	2.01422	High income	AMR
51	Cayman Islands	2008	1.95607	High income	AMR
51	Cayman Islands	2009	3.80214	High income	AMR
51	Cayman Islands	2010	7.39727	High income	AMR
51	Cayman Islands	2011	3.60412	High income	AMR
51	Cayman Islands	2012	10.5522	High income	AMR
51	Cayman Islands	2013	8.58929	High income	AMR
51	Cayman Islands	2014	0	High income	AMR
51	Cayman Islands	2015	11.4922	High income	AMR
51	Cayman Islands	2016	4.81889	High income	AMR
51	Cayman Islands	2017	6.29119	High income	AMR
51	Cayman Islands	2018	4.62364	High income	AMR
51	Cayman Islands	2019	6.04833	High income	AMR
51	Cayman Islands	2020	2.97128	High income	AMR
51	Cayman Islands	2021	2.93531	High income	AMR
51	Cayman Islands	2022	8.73286	High income	AMR
52	Cyprus	1995	4.17431	High income	EUR
52	Cyprus	1996	2.72709	High income	EUR
52	Cyprus	1997	5.23694	High income	EUR
52	Cyprus	1998	4.91986	High income	EUR
52	Cyprus	1999	4.18635	High income	EUR
52	Cyprus	2000	3.48014	High income	EUR
52	Cyprus	2001	4.14581	High income	EUR
52	Cyprus	2002	2.03626	High income	EUR
52	Cyprus	2003	3.49878	High income	EUR
52	Cyprus	2004	2.94498	High income	EUR
52	Cyprus	2005	3.27849	High income	EUR
52	Cyprus	2006	3.41091	High income	EUR
52	Cyprus	2007	3.81796	High income	EUR
52	Cyprus	2008	4.39403	High income	EUR
52	Cyprus	2009	4.59057	High income	EUR
52	Cyprus	2010	5.39973	High income	EUR
52	Cyprus	2011	4.45381	High income	EUR
52	Cyprus	2012	5.44721	High income	EUR
52	Cyprus	2013	3.51338	High income	EUR
52	Cyprus	2014	3.31352	High income	EUR
52	Cyprus	2015	5.30625	High income	EUR
52	Cyprus	2016	4.7584	High income	EUR
52	Cyprus	2017	4.30277	High income	EUR
52	Cyprus	2018	4.18434	High income	EUR
52	Cyprus	2019	5.37094	High income	EUR
52	Cyprus	2020	2.74739	High income	EUR
52	Cyprus	2021	3.85794	High income	EUR
52	Cyprus	2022	7.51106	High income	EUR
53	Czechia	1995	17.7588	High income	EUR
53	Czechia	1996	19.0883	High income	EUR
53	Czechia	1997	17.7987	High income	EUR
53	Czechia	1998	17.5339	High income	EUR
53	Czechia	1999	15.607	High income	EUR
53	Czechia	2000	13.7883	High income	EUR
53	Czechia	2001	12.6363	High income	EUR
53	Czechia	2002	11.3368	High income	EUR
53	Czechia	2003	11.0653	High income	EUR
53	Czechia	2004	10.0715	High income	EUR
53	Czechia	2005	9.52874	High income	EUR
53	Czechia	2006	9.19044	High income	EUR
53	Czechia	2007	7.67078	High income	EUR
53	Czechia	2008	7.77112	High income	EUR
53	Czechia	2009	6.05136	High income	EUR
53	Czechia	2010	5.90964	High income	EUR
53	Czechia	2011	5.41154	High income	EUR
53	Czechia	2012	5.37543	High income	EUR
53	Czechia	2013	4.47963	High income	EUR
53	Czechia	2014	4.50342	High income	EUR
53	Czechia	2015	4.81696	High income	EUR
53	Czechia	2016	4.83612	High income	EUR
53	Czechia	2017	4.71002	High income	EUR
53	Czechia	2018	4.09222	High income	EUR
53	Czechia	2019	4.29166	High income	EUR
53	Czechia	2020	3.36516	High income	EUR
53	Czechia	2021	3.35054	High income	EUR
53	Czechia	2022	3.55131	High income	EUR
54	Germany	1995	14.9343	High income	EUR
54	Germany	1996	14.4223	High income	EUR
54	Germany	1997	13.6076	High income	EUR
54	Germany	1998	12.7244	High income	EUR
54	Germany	1999	12.1486	High income	EUR
54	Germany	2000	11.0252	High income	EUR
54	Germany	2001	8.45052	High income	EUR
54	Germany	2002	8.40238	High income	EUR
54	Germany	2003	8.51163	High income	EUR
54	Germany	2004	7.50519	High income	EUR
54	Germany	2005	6.91165	High income	EUR
54	Germany	2006	6.24329	High income	EUR
54	Germany	2007	5.66088	High income	EUR
54	Germany	2008	5.03714	High income	EUR
54	Germany	2009	5.08899	High income	EUR
54	Germany	2010	4.95983	High income	EUR
54	Germany	2011	5.06011	High income	EUR
54	Germany	2012	5.00959	High income	EUR
54	Germany	2013	5.19929	High income	EUR
54	Germany	2014	5.34436	High income	EUR
54	Germany	2015	6.94239	High income	EUR
54	Germany	2016	6.96672	High income	EUR
54	Germany	2017	6.47616	High income	EUR
54	Germany	2018	6.35058	High income	EUR
54	Germany	2019	5.56966	High income	EUR
54	Germany	2020	4.82198	High income	EUR
54	Germany	2021	4.55791	High income	EUR
54	Germany	2022	4.6457	High income	EUR
55	Djibouti	1995		Lower middle income	EMR
55	Djibouti	1996	516.87	Lower middle income	EMR
55	Djibouti	1997	573.537	Lower middle income	EMR
55	Djibouti	1998	544.667	Lower middle income	EMR
55	Djibouti	1999	574.53	Lower middle income	EMR
55	Djibouti	2000	535.151	Lower middle income	EMR
55	Djibouti	2001	548.407	Lower middle income	EMR
55	Djibouti	2002	404.37	Lower middle income	EMR
55	Djibouti	2003	400.664	Lower middle income	EMR
55	Djibouti	2004	359.249	Lower middle income	EMR
55	Djibouti	2005	374.19	Lower middle income	EMR
55	Djibouti	2006	355.512	Lower middle income	EMR
55	Djibouti	2007	369.281	Lower middle income	EMR
55	Djibouti	2008	417.041	Lower middle income	EMR
55	Djibouti	2009	419.819	Lower middle income	EMR
55	Djibouti	2010	453.873	Lower middle income	EMR
55	Djibouti	2011	393.462	Lower middle income	EMR
55	Djibouti	2012	364.038	Lower middle income	EMR
55	Djibouti	2013	325.391	Lower middle income	EMR
55	Djibouti	2014	244.872	Lower middle income	EMR
55	Djibouti	2015	266.929	Lower middle income	EMR
55	Djibouti	2016	246.467	Lower middle income	EMR
55	Djibouti	2017	197.744	Lower middle income	EMR
55	Djibouti	2018	188.896	Lower middle income	EMR
55	Djibouti	2019	169.927	Lower middle income	EMR
55	Djibouti	2020	156.033	Lower middle income	EMR
55	Djibouti	2021	162.723	Lower middle income	EMR
55	Djibouti	2022	191.997	Lower middle income	EMR
56	Dominica	1995	11.5605	Upper middle income	AMR
56	Dominica	1996	14.458	Upper middle income	AMR
56	Dominica	1997	8.68546	Upper middle income	AMR
56	Dominica	1998	7.25289	Upper middle income	AMR
56	Dominica	1999		Upper middle income	AMR
56	Dominica	2000		Upper middle income	AMR
56	Dominica	2001		Upper middle income	AMR
56	Dominica	2002	2.92989	Upper middle income	AMR
56	Dominica	2003		Upper middle income	AMR
56	Dominica	2004		Upper middle income	AMR
56	Dominica	2005		Upper middle income	AMR
56	Dominica	2006	27.6396	Upper middle income	AMR
56	Dominica	2007	4.36205	Upper middle income	AMR
56	Dominica	2008	18.9003	Upper middle income	AMR
56	Dominica	2009	5.81505	Upper middle income	AMR
56	Dominica	2010	11.6355	Upper middle income	AMR
56	Dominica	2011	2.90943	Upper middle income	AMR
56	Dominica	2012	10.1614	Upper middle income	AMR
56	Dominica	2013	4.35926	Upper middle income	AMR
56	Dominica	2014	1.44152	Upper middle income	AMR
56	Dominica	2015	9.999	Upper middle income	AMR
56	Dominica	2016	7.13521	Upper middle income	AMR
56	Dominica	2017	1.42039	Upper middle income	AMR
56	Dominica	2018	5.64788	Upper middle income	AMR
56	Dominica	2019	14.0001	Upper middle income	AMR
56	Dominica	2020		Upper middle income	AMR
56	Dominica	2021	0	Upper middle income	AMR
56	Dominica	2022	0	Upper middle income	AMR
57	Denmark	1995	8.56044	High income	EUR
57	Denmark	1996	9.19615	High income	EUR
57	Denmark	1997	10.4825	High income	EUR
57	Denmark	1998	9.97319	High income	EUR
57	Denmark	1999	11.0301	High income	EUR
57	Denmark	2000	10.9933	High income	EUR
57	Denmark	2001	9.21851	High income	EUR
57	Denmark	2002	7.49638	High income	EUR
57	Denmark	2003	7.2534	High income	EUR
57	Denmark	2004	6.58707	High income	EUR
57	Denmark	2005	7.28859	High income	EUR
57	Denmark	2006	6.28992	High income	EUR
57	Denmark	2007	6.50012	High income	EUR
57	Denmark	2008	6.00697	High income	EUR
57	Denmark	2009	5.28689	High income	EUR
57	Denmark	2010	5.96645	High income	EUR
57	Denmark	2011	6.44458	High income	EUR
57	Denmark	2012	6.11635	High income	EUR
57	Denmark	2013	5.87719	High income	EUR
57	Denmark	2014	5.19184	High income	EUR
57	Denmark	2015	5.63035	High income	EUR
57	Denmark	2016	5.09776	High income	EUR
57	Denmark	2017	4.38857	High income	EUR
57	Denmark	2018	4.66029	High income	EUR
57	Denmark	2019	4.47164	High income	EUR
57	Denmark	2020	3.54975	High income	EUR
57	Denmark	2021	3.2612	High income	EUR
57	Denmark	2022	3.47279	High income	EUR
58	Dominican Republic	1995	51.501	Upper middle income	AMR
58	Dominican Republic	1996	78.6539	Upper middle income	AMR
58	Dominican Republic	1997	66.0239	Upper middle income	AMR
58	Dominican Republic	1998	61.7474	Upper middle income	AMR
58	Dominican Republic	1999	68.5619	Upper middle income	AMR
58	Dominican Republic	2000	61.9498	Upper middle income	AMR
58	Dominican Republic	2001	54.9772	Upper middle income	AMR
58	Dominican Republic	2002	45.9347	Upper middle income	AMR
58	Dominican Republic	2003	53.7004	Upper middle income	AMR
58	Dominican Republic	2004	50.3034	Upper middle income	AMR
58	Dominican Republic	2005	54.5895	Upper middle income	AMR
58	Dominican Republic	2006	49.1266	Upper middle income	AMR
58	Dominican Republic	2007	44.1386	Upper middle income	AMR
58	Dominican Republic	2008	44.9441	Upper middle income	AMR
58	Dominican Republic	2009	44.1125	Upper middle income	AMR
58	Dominican Republic	2010	40.5493	Upper middle income	AMR
58	Dominican Republic	2011	43.5088	Upper middle income	AMR
58	Dominican Republic	2012	42.4888	Upper middle income	AMR
58	Dominican Republic	2013	43.8119	Upper middle income	AMR
58	Dominican Republic	2014	42.8414	Upper middle income	AMR
58	Dominican Republic	2015	43.2834	Upper middle income	AMR
58	Dominican Republic	2016	40.2276	Upper middle income	AMR
58	Dominican Republic	2017	36.169	Upper middle income	AMR
58	Dominican Republic	2018	35.8273	Upper middle income	AMR
58	Dominican Republic	2019	32.9722	Upper middle income	AMR
58	Dominican Republic	2020	23.8098	Upper middle income	AMR
58	Dominican Republic	2021	30.3475	Upper middle income	AMR
58	Dominican Republic	2022	36.0768	Upper middle income	AMR
59	Algeria	1995	47.4296	Lower middle income	AFR
59	Algeria	1996	52.8866	Lower middle income	AFR
59	Algeria	1997	56.0523	Lower middle income	AFR
59	Algeria	1998	51.2086	Lower middle income	AFR
59	Algeria	1999	54.8572	Lower middle income	AFR
59	Algeria	2000	60.3484	Lower middle income	AFR
59	Algeria	2001	58.4917	Lower middle income	AFR
59	Algeria	2002	59.8709	Lower middle income	AFR
59	Algeria	2003	61.5488	Lower middle income	AFR
59	Algeria	2004	61.3008	Lower middle income	AFR
59	Algeria	2005	64.7395	Lower middle income	AFR
59	Algeria	2006	63.236	Lower middle income	AFR
59	Algeria	2007	62.8799	Lower middle income	AFR
59	Algeria	2008	59.5552	Lower middle income	AFR
59	Algeria	2009	61.6575	Lower middle income	AFR
59	Algeria	2010	62.293	Lower middle income	AFR
59	Algeria	2011	58.6396	Lower middle income	AFR
59	Algeria	2012	58.7216	Lower middle income	AFR
59	Algeria	2013	54.4754	Lower middle income	AFR
59	Algeria	2014	58.0931	Lower middle income	AFR
59	Algeria	2015	59.9472	Lower middle income	AFR
59	Algeria	2016	56.523	Lower middle income	AFR
59	Algeria	2017	56.0985	Lower middle income	AFR
59	Algeria	2018	55.9663	Lower middle income	AFR
59	Algeria	2019	48.8908	Lower middle income	AFR
59	Algeria	2020	39.6118	Lower middle income	AFR
59	Algeria	2021	43.035	Lower middle income	AFR
59	Algeria	2022	41.7297	Lower middle income	AFR
60	Ecuador	1995	68.2686	Upper middle income	AMR
60	Ecuador	1996	71.3108	Upper middle income	AMR
60	Ecuador	1997	78.7048	Upper middle income	AMR
60	Ecuador	1998	58.7228	Upper middle income	AMR
60	Ecuador	1999	46.3743	Upper middle income	AMR
60	Ecuador	2000	54.7103	Upper middle income	AMR
60	Ecuador	2001	46.8257	Upper middle income	AMR
60	Ecuador	2002	44.5962	Upper middle income	AMR
60	Ecuador	2003	51.206	Upper middle income	AMR
60	Ecuador	2004	46.6952	Upper middle income	AMR
60	Ecuador	2005	32.0697	Upper middle income	AMR
60	Ecuador	2006	32.7931	Upper middle income	AMR
60	Ecuador	2007	34.2201	Upper middle income	AMR
60	Ecuador	2008	33.4212	Upper middle income	AMR
60	Ecuador	2009	31.9004	Upper middle income	AMR
60	Ecuador	2010	32.2357	Upper middle income	AMR
60	Ecuador	2011	33.5089	Upper middle income	AMR
60	Ecuador	2012	35.2366	Upper middle income	AMR
60	Ecuador	2013	33.5623	Upper middle income	AMR
60	Ecuador	2014	32.3161	Upper middle income	AMR
60	Ecuador	2015	31.4709	Upper middle income	AMR
60	Ecuador	2016	32.1419	Upper middle income	AMR
60	Ecuador	2017	34.2638	Upper middle income	AMR
60	Ecuador	2018	35.0265	Upper middle income	AMR
60	Ecuador	2019	36.6011	Upper middle income	AMR
60	Ecuador	2020	29.9512	Upper middle income	AMR
60	Ecuador	2021	31.4366	Upper middle income	AMR
60	Ecuador	2022	38.4534	Upper middle income	AMR
61	Egypt	1995	17.3688	Lower middle income	EMR
61	Egypt	1996	18.8179	Lower middle income	EMR
61	Egypt	1997	20.8542	Lower middle income	EMR
61	Egypt	1998	18.4992	Lower middle income	EMR
61	Egypt	1999	16.8264	Lower middle income	EMR
61	Egypt	2000	15.0789	Lower middle income	EMR
61	Egypt	2001	14.4796	Lower middle income	EMR
61	Egypt	2002	15.0241	Lower middle income	EMR
61	Egypt	2003	15.1257	Lower middle income	EMR
61	Egypt	2004	14.9892	Lower middle income	EMR
61	Egypt	2005	14.4748	Lower middle income	EMR
61	Egypt	2006	12.4594	Lower middle income	EMR
61	Egypt	2007	11.9693	Lower middle income	EMR
61	Egypt	2008	11.2732	Lower middle income	EMR
61	Egypt	2009	11.3273	Lower middle income	EMR
61	Egypt	2010	10.6129	Lower middle income	EMR
61	Egypt	2011	10.0605	Lower middle income	EMR
61	Egypt	2012	9.26454	Lower middle income	EMR
61	Egypt	2013	8.43454	Lower middle income	EMR
61	Egypt	2014	7.50793	Lower middle income	EMR
61	Egypt	2015	8.04308	Lower middle income	EMR
61	Egypt	2016	7.99126	Lower middle income	EMR
61	Egypt	2017	7.91143	Lower middle income	EMR
61	Egypt	2018	7.98143	Lower middle income	EMR
61	Egypt	2019	7.61797	Lower middle income	EMR
61	Egypt	2020	6.49699	Lower middle income	EMR
61	Egypt	2021	6.18787	Lower middle income	EMR
61	Egypt	2022	7.17812	Lower middle income	EMR
62	Eritrea	1995	994.474	Low income	AFR
62	Eritrea	1996	230.558	Low income	AFR
62	Eritrea	1997	363.115	Low income	AFR
62	Eritrea	1998	335.335	Low income	AFR
62	Eritrea	1999	256.188	Low income	AFR
62	Eritrea	2000	277.991	Low income	AFR
62	Eritrea	2001	111.417	Low income	AFR
62	Eritrea	2002	110.111	Low income	AFR
62	Eritrea	2003	177.547	Low income	AFR
62	Eritrea	2004	153.412	Low income	AFR
62	Eritrea	2005	126.601	Low income	AFR
62	Eritrea	2006	105.066	Low income	AFR
62	Eritrea	2007	124.429	Low income	AFR
62	Eritrea	2008	98.8097	Low income	AFR
62	Eritrea	2009	94.1668	Low income	AFR
62	Eritrea	2010	91.1769	Low income	AFR
62	Eritrea	2011	95.0564	Low income	AFR
62	Eritrea	2012	96.6305	Low income	AFR
62	Eritrea	2013	86.7622	Low income	AFR
62	Eritrea	2014	71.9439	Low income	AFR
62	Eritrea	2015	61.6765	Low income	AFR
62	Eritrea	2016	65.8191	Low income	AFR
62	Eritrea	2017	60.2014	Low income	AFR
62	Eritrea	2018	54.3337	Low income	AFR
62	Eritrea	2019	52.2462	Low income	AFR
62	Eritrea	2020	44.8273	Low income	AFR
62	Eritrea	2021	44.2779	Low income	AFR
62	Eritrea	2022	53.284	Low income	AFR
63	Spain	1995	22.0622	High income	EUR
63	Spain	1996	20.885	High income	EUR
63	Spain	1997	23.334	High income	EUR
63	Spain	1998	22.1935	High income	EUR
63	Spain	1999	20.7815	High income	EUR
63	Spain	2000	19.7028	High income	EUR
63	Spain	2001	16.7709	High income	EUR
63	Spain	2002	17.5784	High income	EUR
63	Spain	2003	23.4334	High income	EUR
63	Spain	2004	14.0138	High income	EUR
63	Spain	2005	16.6792	High income	EUR
63	Spain	2006	17.6024	High income	EUR
63	Spain	2007	16.2448	High income	EUR
63	Spain	2008	16.8712	High income	EUR
63	Spain	2009	15.5102	High income	EUR
63	Spain	2010	14.7884	High income	EUR
63	Spain	2011	13.7134	High income	EUR
63	Spain	2012	12.1373	High income	EUR
63	Spain	2013	11.2484	High income	EUR
63	Spain	2014	10.3656	High income	EUR
63	Spain	2015	8.66835	High income	EUR
63	Spain	2016	10.1841	High income	EUR
63	Spain	2017	9.39836	High income	EUR
63	Spain	2018	9.61585	High income	EUR
63	Spain	2019	8.63692	High income	EUR
63	Spain	2020	6.22603	High income	EUR
63	Spain	2021	7.10734	High income	EUR
63	Spain	2022	5.39994	High income	EUR
64	Estonia	1995	43.4349	High income	EUR
64	Estonia	1996	48.2483	High income	EUR
64	Estonia	1997	53.1605	High income	EUR
64	Estonia	1998	59.1564	High income	EUR
64	Estonia	1999	54.2351	High income	EUR
64	Estonia	2000	56.6219	High income	EUR
64	Estonia	2001	51.0044	High income	EUR
64	Estonia	2002	44.9487	High income	EUR
64	Estonia	2003	42.5324	High income	EUR
64	Estonia	2004	39.4114	High income	EUR
64	Estonia	2005	35.3564	High income	EUR
64	Estonia	2006	31.3333	High income	EUR
64	Estonia	2007	34.0126	High income	EUR
64	Estonia	2008	29.9905	High income	EUR
64	Estonia	2009	26.8262	High income	EUR
64	Estonia	2010	21.4799	High income	EUR
64	Estonia	2011	22.1479	High income	EUR
64	Estonia	2012	19.5812	High income	EUR
64	Estonia	2013	19.9545	High income	EUR
64	Estonia	2014	17.953	High income	EUR
64	Estonia	2015	15.6606	High income	EUR
64	Estonia	2016	14.288	High income	EUR
64	Estonia	2017	12.9803	High income	EUR
64	Estonia	2018	10.9684	High income	EUR
64	Estonia	2019	11.0785	High income	EUR
64	Estonia	2020	9.0258	High income	EUR
64	Estonia	2021	8.03948	High income	EUR
64	Estonia	2022	9.26722	High income	EUR
65	Ethiopia	1995	45.295	Low income	AFR
65	Ethiopia	1996	70.5824	Low income	AFR
65	Ethiopia	1997	96.524	Low income	AFR
65	Ethiopia	1998	110.035	Low income	AFR
65	Ethiopia	1999	110.783	Low income	AFR
65	Ethiopia	2000	135.907	Low income	AFR
65	Ethiopia	2001	137.581	Low income	AFR
65	Ethiopia	2002	155.177	Low income	AFR
65	Ethiopia	2003	160.724	Low income	AFR
65	Ethiopia	2004	163.513	Low income	AFR
65	Ethiopia	2005	160.4	Low income	AFR
65	Ethiopia	2006	153.34	Low income	AFR
65	Ethiopia	2007	157.134	Low income	AFR
65	Ethiopia	2008	167.333	Low income	AFR
65	Ethiopia	2009	171.673	Low income	AFR
65	Ethiopia	2010	173.35	Low income	AFR
65	Ethiopia	2011	170.488	Low income	AFR
65	Ethiopia	2012	153.86	Low income	AFR
65	Ethiopia	2013	135.631	Low income	AFR
65	Ethiopia	2014	119.896	Low income	AFR
65	Ethiopia	2015	132.672	Low income	AFR
65	Ethiopia	2016	119.51	Low income	AFR
65	Ethiopia	2017	107.881	Low income	AFR
65	Ethiopia	2018	102.235	Low income	AFR
65	Ethiopia	2019	97.2997	Low income	AFR
65	Ethiopia	2020	92.322	Low income	AFR
65	Ethiopia	2021	86.9665	Low income	AFR
65	Ethiopia	2022	92.1041	Low income	AFR
66	Finland	1995	12.941	High income	EUR
66	Finland	1996	12.5864	High income	EUR
66	Finland	1997	11.1482	High income	EUR
66	Finland	1998	12.2053	High income	EUR
66	Finland	1999	10.938	High income	EUR
66	Finland	2000	10.1812	High income	EUR
66	Finland	2001	8.8666	High income	EUR
66	Finland	2002	8.63362	High income	EUR
66	Finland	2003	7.57719	High income	EUR
66	Finland	2004	6.10156	High income	EUR
66	Finland	2005	6.46195	High income	EUR
66	Finland	2006	5.31686	High income	EUR
66	Finland	2007	5.67245	High income	EUR
66	Finland	2008	6.22953	High income	EUR
66	Finland	2009	7.52968	High income	EUR
66	Finland	2010	5.74268	High income	EUR
66	Finland	2011	5.86459	High income	EUR
66	Finland	2012	4.82086	High income	EUR
66	Finland	2013	4.89063	High income	EUR
66	Finland	2014	4.61411	High income	EUR
66	Finland	2015	4.87268	High income	EUR
66	Finland	2016	4.09441	High income	EUR
66	Finland	2017	4.2482	High income	EUR
66	Finland	2018	4.15192	High income	EUR
66	Finland	2019	4.05679	High income	EUR
66	Finland	2020	3.14673	High income	EUR
66	Finland	2021	3.06803	High income	EUR
66	Finland	2022	3.41966	High income	EUR
67	Fiji	1995	25.6233	Upper middle income	WPR
67	Fiji	1996	25.1087	Upper middle income	WPR
67	Fiji	1997	21.2535	Upper middle income	WPR
67	Fiji	1998	20.3944	Upper middle income	WPR
67	Fiji	1999	23.3173	Upper middle income	WPR
67	Fiji	2000	17.2971	Upper middle income	WPR
67	Fiji	2001	21.7515	Upper middle income	WPR
67	Fiji	2002	17.414	Upper middle income	WPR
67	Fiji	2003	21.5541	Upper middle income	WPR
67	Fiji	2004	15.4611	Upper middle income	WPR
67	Fiji	2005	15.087	Upper middle income	WPR
67	Fiji	2006	12.9093	Upper middle income	WPR
67	Fiji	2007	10.5541	Upper middle income	WPR
67	Fiji	2008	11.8207	Upper middle income	WPR
67	Fiji	2009	15.9755	Upper middle income	WPR
67	Fiji	2010	20.8801	Upper middle income	WPR
67	Fiji	2011	23.6692	Upper middle income	WPR
67	Fiji	2012	23.0501	Upper middle income	WPR
67	Fiji	2013	27.8066	Upper middle income	WPR
67	Fiji	2014	41.2862	Upper middle income	WPR
67	Fiji	2015	39.577	Upper middle income	WPR
67	Fiji	2016	33.9732	Upper middle income	WPR
67	Fiji	2017	38.8458	Upper middle income	WPR
67	Fiji	2018	41.8935	Upper middle income	WPR
67	Fiji	2019	51.3901	Upper middle income	WPR
67	Fiji	2020	46.8263	Upper middle income	WPR
67	Fiji	2021	36.9886	Upper middle income	WPR
67	Fiji	2022	61.4133	Upper middle income	WPR
68	France	1995	14.6497	High income	EUR
68	France	1996	12.812	High income	EUR
68	France	1997	11.3924	High income	EUR
68	France	1998	9.93641	High income	EUR
68	France	1999	10.0026	High income	EUR
68	France	2000	10.049	High income	EUR
68	France	2001	9.47409	High income	EUR
68	France	2002	9.23544	High income	EUR
68	France	2003	9.68245	High income	EUR
68	France	2004	8.17491	High income	EUR
68	France	2005	7.91759	High income	EUR
68	France	2006	7.83771	High income	EUR
68	France	2007	8.5143	High income	EUR
68	France	2008	8.439	High income	EUR
68	France	2009	7.61078	High income	EUR
68	France	2010	7.38268	High income	EUR
68	France	2011	7.23236	High income	EUR
68	France	2012	7.16546	High income	EUR
68	France	2013	7.13309	High income	EUR
68	France	2014	6.83888	High income	EUR
68	France	2015	6.75299	High income	EUR
68	France	2016	7.00646	High income	EUR
68	France	2017	7.23124	High income	EUR
68	France	2018	7.11602	High income	EUR
68	France	2019	7.22532	High income	EUR
68	France	2020	6.5087	High income	EUR
68	France	2021	5.96479	High income	EUR
68	France	2022	5.6362	High income	EUR
70	Micronesia (Federated States of)	1995	155.899	Lower middle income	WPR
70	Micronesia (Federated States of)	1996	113.734	Lower middle income	WPR
70	Micronesia (Federated States of)	1997	96.281	Lower middle income	WPR
70	Micronesia (Federated States of)	1998	110.407	Lower middle income	WPR
70	Micronesia (Federated States of)	1999		Lower middle income	WPR
70	Micronesia (Federated States of)	2000	81.4617	Lower middle income	WPR
70	Micronesia (Federated States of)	2001	92.9003	Lower middle income	WPR
70	Micronesia (Federated States of)	2002	113.401	Lower middle income	WPR
70	Micronesia (Federated States of)	2003	94.8079	Lower middle income	WPR
70	Micronesia (Federated States of)	2004	105.888	Lower middle income	WPR
70	Micronesia (Federated States of)	2005	88.336	Lower middle income	WPR
70	Micronesia (Federated States of)	2006	94.2875	Lower middle income	WPR
70	Micronesia (Federated States of)	2007	127.817	Lower middle income	WPR
70	Micronesia (Federated States of)	2008	150.868	Lower middle income	WPR
70	Micronesia (Federated States of)	2009	137.205	Lower middle income	WPR
70	Micronesia (Federated States of)	2010	152.433	Lower middle income	WPR
70	Micronesia (Federated States of)	2011	137.181	Lower middle income	WPR
70	Micronesia (Federated States of)	2012	133.048	Lower middle income	WPR
70	Micronesia (Federated States of)	2013		Lower middle income	WPR
70	Micronesia (Federated States of)	2014	172.439	Lower middle income	WPR
70	Micronesia (Federated States of)	2015	95.0101	Lower middle income	WPR
70	Micronesia (Federated States of)	2016	135.547	Lower middle income	WPR
70	Micronesia (Federated States of)	2017	125.872	Lower middle income	WPR
70	Micronesia (Federated States of)	2018	87.4433	Lower middle income	WPR
70	Micronesia (Federated States of)	2019	81.703	Lower middle income	WPR
70	Micronesia (Federated States of)	2020	82.0652	Lower middle income	WPR
70	Micronesia (Federated States of)	2021	63.643	Lower middle income	WPR
70	Micronesia (Federated States of)	2022	42.0448	Lower middle income	WPR
71	Gabon	1995	99.3793	Upper middle income	AFR
71	Gabon	1996	82.6525	Upper middle income	AFR
71	Gabon	1997	121.545	Upper middle income	AFR
71	Gabon	1998	114.065	Upper middle income	AFR
71	Gabon	1999	128.792	Upper middle income	AFR
71	Gabon	2000		Upper middle income	AFR
71	Gabon	2001	191.644	Upper middle income	AFR
71	Gabon	2002	155.475	Upper middle income	AFR
71	Gabon	2003	160.186	Upper middle income	AFR
71	Gabon	2004	182.625	Upper middle income	AFR
71	Gabon	2005	172.249	Upper middle income	AFR
71	Gabon	2006	203.057	Upper middle income	AFR
71	Gabon	2007	243.003	Upper middle income	AFR
71	Gabon	2008	283.754	Upper middle income	AFR
71	Gabon	2009	185.844	Upper middle income	AFR
71	Gabon	2010	221.494	Upper middle income	AFR
71	Gabon	2011	248.463	Upper middle income	AFR
71	Gabon	2012	268.361	Upper middle income	AFR
71	Gabon	2013	272.26	Upper middle income	AFR
71	Gabon	2014	285.125	Upper middle income	AFR
71	Gabon	2015	282.325	Upper middle income	AFR
71	Gabon	2016	266.848	Upper middle income	AFR
71	Gabon	2017	243.387	Upper middle income	AFR
71	Gabon	2018	259.533	Upper middle income	AFR
71	Gabon	2019	240.727	Upper middle income	AFR
71	Gabon	2020	212.818	Upper middle income	AFR
71	Gabon	2021	216.686	Upper middle income	AFR
71	Gabon	2022	263.668	Upper middle income	AFR
72	United Kingdom of Great Britain and Northern Ireland	1995	10.6448	High income	EUR
72	United Kingdom of Great Britain and Northern Ireland	1996	10.7243	High income	EUR
72	United Kingdom of Great Britain and Northern Ireland	1997	10.8973	High income	EUR
72	United Kingdom of Great Britain and Northern Ireland	1998	10.5596	High income	EUR
72	United Kingdom of Great Britain and Northern Ireland	1999	10.5364	High income	EUR
72	United Kingdom of Great Britain and Northern Ireland	2000	10.5616	High income	EUR
72	United Kingdom of Great Britain and Northern Ireland	2001	10.1946	High income	EUR
72	United Kingdom of Great Britain and Northern Ireland	2002	11.6034	High income	EUR
72	United Kingdom of Great Britain and Northern Ireland	2003	11.9502	High income	EUR
72	United Kingdom of Great Britain and Northern Ireland	2004	11.734	High income	EUR
72	United Kingdom of Great Britain and Northern Ireland	2005	13.5312	High income	EUR
72	United Kingdom of Great Britain and Northern Ireland	2006	13.5767	High income	EUR
72	United Kingdom of Great Britain and Northern Ireland	2007	13.0148	High income	EUR
72	United Kingdom of Great Britain and Northern Ireland	2008	13.3351	High income	EUR
72	United Kingdom of Great Britain and Northern Ireland	2009	13.0082	High income	EUR
72	United Kingdom of Great Britain and Northern Ireland	2010	12.4621	High income	EUR
72	United Kingdom of Great Britain and Northern Ireland	2011	13.2898	High income	EUR
72	United Kingdom of Great Britain and Northern Ireland	2012	12.9811	High income	EUR
72	United Kingdom of Great Britain and Northern Ireland	2013	11.5144	High income	EUR
72	United Kingdom of Great Britain and Northern Ireland	2014	10.2504	High income	EUR
72	United Kingdom of Great Britain and Northern Ireland	2015	8.99008	High income	EUR
72	United Kingdom of Great Britain and Northern Ireland	2016	8.82923	High income	EUR
72	United Kingdom of Great Britain and Northern Ireland	2017	7.94443	High income	EUR
72	United Kingdom of Great Britain and Northern Ireland	2018	7.18474	High income	EUR
72	United Kingdom of Great Britain and Northern Ireland	2019	7.18621	High income	EUR
72	United Kingdom of Great Britain and Northern Ireland	2020	6.23871	High income	EUR
72	United Kingdom of Great Britain and Northern Ireland	2021	7.15391	High income	EUR
72	United Kingdom of Great Britain and Northern Ireland	2022	7.04181	High income	EUR
73	Georgia	1995	34.8883	Upper middle income	EUR
73	Georgia	1996	78.4113	Upper middle income	EUR
73	Georgia	1997	194.165	Upper middle income	EUR
73	Georgia	1998	148.506	Upper middle income	EUR
73	Georgia	1999	115.294	Upper middle income	EUR
73	Georgia	2000	107.845	Upper middle income	EUR
73	Georgia	2001	99.7914	Upper middle income	EUR
73	Georgia	2002	112.856	Upper middle income	EUR
73	Georgia	2003	136.244	Upper middle income	EUR
73	Georgia	2004	102.13	Upper middle income	EUR
73	Georgia	2005	115.388	Upper middle income	EUR
73	Georgia	2006	117.386	Upper middle income	EUR
73	Georgia	2007	111.705	Upper middle income	EUR
73	Georgia	2008	114.929	Upper middle income	EUR
73	Georgia	2009	149.092	Upper middle income	EUR
73	Georgia	2010	123.538	Upper middle income	EUR
73	Georgia	2011	121.045	Upper middle income	EUR
73	Georgia	2012	105.662	Upper middle income	EUR
73	Georgia	2013	92.3697	Upper middle income	EUR
73	Georgia	2014	86.0351	Upper middle income	EUR
73	Georgia	2015	84.6112	Upper middle income	EUR
73	Georgia	2016	80.0267	Upper middle income	EUR
73	Georgia	2017	69.6619	Upper middle income	EUR
73	Georgia	2018	62.1487	Upper middle income	EUR
73	Georgia	2019	58.3039	Upper middle income	EUR
73	Georgia	2020	44.8866	Upper middle income	EUR
73	Georgia	2021	40.4734	Upper middle income	EUR
73	Georgia	2022	40.7003	Upper middle income	EUR
74	Ghana	1995	49.5215	Lower middle income	AFR
74	Ghana	1996	58.5575	Lower middle income	AFR
74	Ghana	1997	58.8405	Lower middle income	AFR
74	Ghana	1998	60.6582	Lower middle income	AFR
74	Ghana	1999	54.1592	Lower middle income	AFR
74	Ghana	2000	55.5948	Lower middle income	AFR
74	Ghana	2001	59.0377	Lower middle income	AFR
74	Ghana	2002	56.4737	Lower middle income	AFR
74	Ghana	2003	55.749	Lower middle income	AFR
74	Ghana	2004	53.9887	Lower middle income	AFR
74	Ghana	2005	53.8918	Lower middle income	AFR
74	Ghana	2006	53.9903	Lower middle income	AFR
74	Ghana	2007	53.7491	Lower middle income	AFR
74	Ghana	2008	58.1639	Lower middle income	AFR
74	Ghana	2009	59.6855	Lower middle income	AFR
74	Ghana	2010	57.115	Lower middle income	AFR
74	Ghana	2011	58.7233	Lower middle income	AFR
74	Ghana	2012	54.9281	Lower middle income	AFR
74	Ghana	2013	54.651	Lower middle income	AFR
74	Ghana	2014	52.0209	Lower middle income	AFR
74	Ghana	2015	50.085	Lower middle income	AFR
74	Ghana	2016	47.9355	Lower middle income	AFR
74	Ghana	2017	46.7238	Lower middle income	AFR
74	Ghana	2018	44.9424	Lower middle income	AFR
74	Ghana	2019	46.6051	Lower middle income	AFR
74	Ghana	2020	39.3842	Lower middle income	AFR
74	Ghana	2021	40.8156	Lower middle income	AFR
74	Ghana	2022	49.3191	Lower middle income	AFR
76	Guinea	1995	47.1724	Lower middle income	AFR
76	Guinea	1996	56.7088	Lower middle income	AFR
76	Guinea	1997	56.5996	Lower middle income	AFR
76	Guinea	1998	59.6556	Lower middle income	AFR
76	Guinea	1999	63.2546	Lower middle income	AFR
76	Guinea	2000	65.2515	Lower middle income	AFR
76	Guinea	2001	69.55	Lower middle income	AFR
76	Guinea	2002	72.268	Lower middle income	AFR
76	Guinea	2003	77.3233	Lower middle income	AFR
76	Guinea	2004	82.8364	Lower middle income	AFR
76	Guinea	2005	75.0866	Lower middle income	AFR
76	Guinea	2006	94.1738	Lower middle income	AFR
76	Guinea	2007	98.5746	Lower middle income	AFR
76	Guinea	2008	102.507	Lower middle income	AFR
76	Guinea	2009	83.5518	Lower middle income	AFR
76	Guinea	2010	107.471	Lower middle income	AFR
76	Guinea	2011	107.896	Lower middle income	AFR
76	Guinea	2012	105.731	Lower middle income	AFR
76	Guinea	2013	102.33	Lower middle income	AFR
76	Guinea	2014	103.535	Lower middle income	AFR
76	Guinea	2015	104.542	Lower middle income	AFR
76	Guinea	2016	105.934	Lower middle income	AFR
76	Guinea	2017	112.346	Lower middle income	AFR
76	Guinea	2018	113.502	Lower middle income	AFR
76	Guinea	2019	127.276	Lower middle income	AFR
76	Guinea	2020	118.227	Lower middle income	AFR
76	Guinea	2021	138.591	Lower middle income	AFR
76	Guinea	2022	143.975	Lower middle income	AFR
77	Gambia	1995	82.3569	Low income	AFR
77	Gambia	1996	97.1018	Low income	AFR
77	Gambia	1997	103.037	Low income	AFR
77	Gambia	1998	114.881	Low income	AFR
77	Gambia	1999	108.414	Low income	AFR
77	Gambia	2000	108.032	Low income	AFR
77	Gambia	2001	115.246	Low income	AFR
77	Gambia	2002	122.124	Low income	AFR
77	Gambia	2003	124.181	Low income	AFR
77	Gambia	2004	132.86	Low income	AFR
77	Gambia	2005	122.322	Low income	AFR
77	Gambia	2006	104.891	Low income	AFR
77	Gambia	2007	107.486	Low income	AFR
77	Gambia	2008	116.833	Low income	AFR
77	Gambia	2009	113.198	Low income	AFR
77	Gambia	2010	102.67	Low income	AFR
77	Gambia	2011	115.203	Low income	AFR
77	Gambia	2012	113.197	Low income	AFR
77	Gambia	2013	109.418	Low income	AFR
77	Gambia	2014	116.582	Low income	AFR
77	Gambia	2015	112.332	Low income	AFR
77	Gambia	2016	107.802	Low income	AFR
77	Gambia	2017	104.528	Low income	AFR
77	Gambia	2018	97.9175	Low income	AFR
77	Gambia	2019	104.389	Low income	AFR
77	Gambia	2020	93.4345	Low income	AFR
77	Gambia	2021	85.3815	Low income	AFR
77	Gambia	2022	93.681	Low income	AFR
78	Guinea-Bissau	1995	144.376	Low income	AFR
78	Guinea-Bissau	1996	147.115	Low income	AFR
78	Guinea-Bissau	1997	124.307	Low income	AFR
78	Guinea-Bissau	1998	71.4484	Low income	AFR
78	Guinea-Bissau	1999	96.4795	Low income	AFR
78	Guinea-Bissau	2000	103.424	Low income	AFR
78	Guinea-Bissau	2001		Low income	AFR
78	Guinea-Bissau	2002	121.803	Low income	AFR
78	Guinea-Bissau	2003	125.185	Low income	AFR
78	Guinea-Bissau	2004	136.228	Low income	AFR
78	Guinea-Bissau	2005	128.577	Low income	AFR
[truncated: 3,825 more rows]
